# Supplementary material for: Dietary iron and metal-based growth promoters differentially modulate the gut resistome and Escherichia coli virulome in weaned pigs
Source: J Anim Sci Biotechnol. 2026 May 9;17:87. doi: 10.1186/s40104-026-01399-7 (PMC13156864; doi:10.1186/s40104-026-01399-7)
Supplement: Supplementary file 1 — Additional file 1: Table S1. Ingredient composition and mineral concentrations of experimental diets. Table S2. Differential abundance of heavy metal resistance genes in metagenomes. Table S3. Characteristics of antimicrobial resistance genes identified in fecal metagenome. Table S4. Differential abundance analysis of antimicrobial resistance genes in metagenomes. Table S5. Functional pathway differences relative to control identified by MaAsLin2 using HUMAnN3. Table S6. Differences in functional gene families relative to control identified by MaAsLin2 using HUMAnN3. Table S7. Differences in virulence factor gene profiles of E. coli genomes revealed by PERMANOVA analysis. Table S8. Differences in functional categories of virulence genes in E. coli genomes revealed by PERMANOVA Analysis. Table S9. Differences in antimicrobial resistance gene profiles in E. coli genomes revealed by PERMANOVA analysis. Table S10. Differences in functional categories of antimicrobial resistance genes in E. coli genomes revealed by PERMANOVA analysis. [file 40104_2026_1399_MOESM1_ESM.xlsx]

## Sheet: Table S1
Table S1. Ingredient composition and mineral concentrations of experimental diets
Ingredient	LFe	Con	HFe	HCu	HZn
Diet ingredients (as fed basis), %
Corn meal	57.13	57.13	56.73	57.13	56.82
Whey, dried	5.4	5.4	5.4	5.4	5.4
Non-fat dry milk	30	30	30	30	30
Calcium carbonate	0.55	0.55	0.55	0.55	0.55
Dicalcium phosphate	0.65	0.65	0.65	0.65	0.65
Lysine HCL	0.31	0.31	0.31	0.31	0.31
DL-Met	0.14	0.14	0.14	0.14	0.14
Threonine	0.1	0.1	0.1	0.1	0.1
L-Tryptophan	0.02	0.02	0.02	0.02	0.02
Soybean oil	1	1	1	1	1
Salt	0.4	0.4	0.4	0.4	0.4
Soy protein concentrate	4	4	4	4	4
Mineral-vitamin premix	0.3	0.3	0.7	0.3	0.3
ZnO	0	0	0	0	0.31
Total	100	100	100	100	100
Mineral-vitamin premix ingredients, g/100 kg diet
10×Vitamin premix1	30	30	30	30	30
Copper sulfate pentahydrate	7.07	7.07	7.07	98.23	7.07
Ferrous sulfate heptahydrate	0	59.74	597.39	59.74	59.74
Manganese sulfate monohydrate	9.23	9.23	9.23	9.23	9.23
Zinc sulfate heptahydrate	54.98	54.98	54.98	54.98	54.98
Sodium selenite	0.07	0.07	0.07	0.07	0.07
Calcium iodate	0.09	0.09	0.09	0.09	0.09
corn meal	198.56	138.83	0	47.66	138.83
Total	300	300	698.83	300	300
Cu, Fe, or Zn from Premix, mg/kg diet
Cu	18	18	18	250	18
Fe	0	120	1200	120	120
Zn	125	125	125	125	125
Total Cu, Fe, and Zn in diet, mg/kg diet (as fed basis)2
Cu	25	25	25	257	25
Fe	19	139	1219	139	139
Zn	141	141	141	141	2631
110×Vitamin premix contains (minimum concentration): biotin (1,433 mg/kg), folic acid (5291 mg/kg), niacin (147,159 mg/kg), pantothenic acid (78,485 mg/kg), pyridoxine (772 mg/kg), riboflavin (21,936 mg/kg), vitamin A (3.71×107 IU/kg), vitamin D (8.36×106 IU/kg), vitamin E (220,573 IU/kg), vitamin K (4,630 mg/kg), iron (403 mg/kg), manganese (64 mg/kg), calcium (11 mg/kg).
2 Feed ingredients were analyzed for Cu, Fe, and Zn using atomic absorption spectrometry. Mineral levels in the experimental diets were calculated by summing the analyzed ingredient concentrations and the supplemental minerals from the premix.

## Sheet: S2
Table S2. Differential abundance of heavy metal resistance genes in metagenomes*
log2FoldChange is calculated as Treatment 1 relative to Treatment 2
Treatment 1	Treatment 2	Gene	baseMean	log2FoldChange	lfcSE	stat	pvalue	padj
HZn	Con	bexA	1549.42	5.37585	0.829343	6.48206	9.04774e-11	6.33342e-09
		arsC	529.994	-6.54434	1.14381	-5.72151	1.05584e-08	5.54314e-07
		acn	102.44	-3.33569	0.979407	-3.40583	0.00065964	0.0106557
		copB	584.553	-2.3356	0.823273	-2.83697	0.00455446	0.0455446
HZn	HCu	bexA	1549.42	5.81259	0.782681	7.42651	1.11e-13	2.91e-11
		copY/tcrY	108.174	4.07724	1.14766	3.55266	0.00038136	0.00710971
		galE	947.128	-2.22031	0.653957	-3.39519	0.00068582	0.0105293
		arsC	529.994	-3.08744	1.08049	-2.85744	0.0042707	0.0412834
HZn	LFe	bexA	1549.42	6.3387	0.782927	8.09615	5.6724e-16	6.09783e-14
		arsC	529.994	-4.37668	1.07955	-4.05416	5.0314e-05	0.00120195
		galE	947.128	-1.90531	0.653942	-2.91358	0.00357312	0.0478341
HZn	Hfe	bexA	1549.42	5.93217	0.78232	7.58279	3.38202e-14	4.41353e-12
		copY/tcrY	108.174	4.6297	1.14996	4.02596	5.67443e-05	0.00148103
		arsC	529.994	-3.8681	1.07976	-3.58236	0.000340509	0.00522782
HCu	Con	acn	102.44	-4.61011	0.991313	-4.65051	3.31117e-06	0.000864215
LFe	HCu	pmrA	113.262	4.84374	1.0143	4.77547	1.79e-06	0.00023398
*DESeq2 Analysis

## Sheet: S3
Table S3. Characteristics of antimicrobial resistance genes identified in fecal metagenome
Best Hit ARO	Core	Multi-Drug Resistance	ARO	Model	SNPs in Best Hit ARO	Drug Class	Resistance Mechanism	AMR Gene Family
APH(2'')-IIa	Yes	No	3002635	protein homolog model	n/a	aminoglycoside antibiotic	antibiotic inactivation	APH(2'')
AAC(6')-Im	Yes	No	3004629	protein homolog model	n/a	aminoglycoside antibiotic	antibiotic inactivation	AAC(6')
ANT(6)-Ib	Yes	No	3002629	protein homolog model	n/a	aminoglycoside antibiotic	antibiotic inactivation	ANT(6)
CfxA6	Yes	No	3003097	protein homolog model	n/a	cephamycin	antibiotic inactivation	CfxA beta-lactamase
vanW gene in vanI cluster	Yes	No	3003724	protein homolog model	n/a	glycopeptide antibiotic	antibiotic target alteration	vanW; glycopeptide resistance gene cluster
vanG	Yes	No	3002909	protein homolog model	n/a	glycopeptide antibiotic	antibiotic target alteration	glycopeptide resistance gene cluster; Van ligase
vanXY gene in vanG cluster	Yes	No	3003069	protein homolog model	n/a	glycopeptide antibiotic	antibiotic target alteration	glycopeptide resistance gene cluster; vanXY
vanT gene in vanG cluster	Yes	No	3002972	protein homolog model	n/a	glycopeptide antibiotic	antibiotic target alteration	glycopeptide resistance gene cluster; vanT
vanY gene in vanG cluster	Yes	No	3002959	protein homolog model	n/a	glycopeptide antibiotic	antibiotic target alteration	vanY; glycopeptide resistance gene cluster
vanH gene in vanO cluster	Yes	No	3002948	protein homolog model	n/a	glycopeptide antibiotic	antibiotic target alteration	vanH; glycopeptide resistance gene cluster
vanY gene in vanB cluster	Yes	No	3002956	protein homolog model	n/a	glycopeptide antibiotic	antibiotic target alteration	vanY; glycopeptide resistance gene cluster
vanY gene in vanF cluster	Yes	No	3002958	protein homolog model	n/a	glycopeptide antibiotic	antibiotic target alteration	vanY; glycopeptide resistance gene cluster
vanW gene in vanG cluster	Yes	No	3002965	protein homolog model	n/a	glycopeptide antibiotic	antibiotic target alteration	vanW; glycopeptide resistance gene cluster
Mef(En2)	Yes	No	3004659	protein homolog model	n/a	macrolide antibiotic	antibiotic efflux	major facilitator superfamily (MFS) antibiotic efflux pump
tet(Q)	Yes	No	3000191	protein homolog model	n/a	tetracycline antibiotic	antibiotic target protection	tetracycline-resistant ribosomal protection protein
tet(O)	Yes	No	3000190	protein homolog model	n/a	tetracycline antibiotic	antibiotic target protection	tetracycline-resistant ribosomal protection protein
tet(44)	Yes	No	3000556	protein homolog model	n/a	tetracycline antibiotic	antibiotic target protection	tetracycline-resistant ribosomal protection protein
OXA-2	No	Yes	3001397	protein homolog model	n/a	carbapenem; cephalosporin; penam	antibiotic inactivation	OXA beta-lactamase
Haemophilus influenzae PBP3 conferring resistance to beta-lactam antibiotics	No	Yes	3004446	protein variant model	D350N, S357N	cephalosporin; cephamycin; penam	antibiotic target alteration	Penicillin-binding protein mutations conferring resistance to beta-lactam antibiotics
ACI-1	No	Yes	3004359	protein homolog model	n/a	cephalosporin; penam; penem	antibiotic inactivation	ACI beta-lactamase
AcrE	No	Yes	3000499	protein homolog model	n/a	fluoroquinolone antibiotic; cephalosporin; cephamycin; penam	antibiotic efflux	resistance-nodulation-cell division (RND) antibiotic efflux pump
AcrF	No	Yes	3000502	protein homolog model	n/a	fluoroquinolone antibiotic; cephalosporin; cephamycin; penam	antibiotic efflux	resistance-nodulation-cell division (RND) antibiotic efflux pump
AcrS	No	Yes	3000656	protein homolog model	n/a	fluoroquinolone antibiotic; cephalosporin; glycylcycline; cephamycin; penam; tetracycline antibiotic; rifamycin antibiotic; phenicol antibiotic; disinfecting agents and antiseptics	antibiotic efflux	resistance-nodulation-cell division (RND) antibiotic efflux pump
Escherichia coli acrA	No	Yes	3004043	protein homolog model	n/a	fluoroquinolone antibiotic; cephalosporin; glycylcycline; penam; tetracycline antibiotic; rifamycin antibiotic; phenicol antibiotic; disinfecting agents and antiseptics	antibiotic efflux	resistance-nodulation-cell division (RND) antibiotic efflux pump
acrB	No	Yes	3000216	protein homolog model	n/a	fluoroquinolone antibiotic; cephalosporin; glycylcycline; penam; tetracycline antibiotic; rifamycin antibiotic; phenicol antibiotic; disinfecting agents and antiseptics	antibiotic efflux	resistance-nodulation-cell division (RND) antibiotic efflux pump
Escherichia coli soxR with mutation conferring antibiotic resistance	No	Yes	3003381	protein overexpression model	n/a	fluoroquinolone antibiotic; cephalosporin; glycylcycline; penam; tetracycline antibiotic; rifamycin antibiotic; phenicol antibiotic; disinfecting agents and antiseptics	antibiotic target alteration; antibiotic efflux	ATP-binding cassette (ABC) antibiotic efflux pump; major facilitator superfamily (MFS) antibiotic efflux pump; resistance-nodulation-cell division (RND) antibiotic efflux pump
Escherichia coli AcrAB-TolC with AcrR mutation conferring resistance to ciprofloxacin, tetracycline, and ceftazidime	No	Yes	3003807	protein overexpression model	n/a	fluoroquinolone antibiotic; cephalosporin; glycylcycline; penam; tetracycline antibiotic; rifamycin antibiotic; phenicol antibiotic; disinfecting agents and antiseptics	antibiotic target alteration; antibiotic efflux	resistance-nodulation-cell division (RND) antibiotic efflux pump
Escherichia coli AcrAB-TolC with MarR mutations conferring resistance to ciprofloxacin and tetracycline	No	Yes	3003378	protein overexpression model	n/a	fluoroquinolone antibiotic; cephalosporin; glycylcycline; penam; tetracycline antibiotic; rifamycin antibiotic; phenicol antibiotic; disinfecting agents and antiseptics	antibiotic target alteration; antibiotic efflux	resistance-nodulation-cell division (RND) antibiotic efflux pump
rsmA	No	Yes	3005069	protein homolog model	n/a	fluoroquinolone antibiotic; diaminopyrimidine antibiotic; phenicol antibiotic	antibiotic efflux	resistance-nodulation-cell division (RND) antibiotic efflux pump
mdtM	No	Yes	3001214	protein homolog model	n/a	fluoroquinolone antibiotic; lincosamide antibiotic; nucleoside antibiotic; phenicol antibiotic; disinfecting agents and antiseptics	antibiotic efflux	major facilitator superfamily (MFS) antibiotic efflux pump
marA	No	Yes	3000263	protein homolog model	n/a	fluoroquinolone antibiotic; monobactam; carbapenem; cephalosporin; glycylcycline; cephamycin; penam; tetracycline antibiotic; rifamycin antibiotic; phenicol antibiotic; penem; disinfecting agents and antiseptics	antibiotic efflux; reduced permeability to antibiotic	resistance-nodulation-cell division (RND) antibiotic efflux pump; General Bacterial Porin with reduced permeability to beta-lactams
Escherichia coli soxS with mutation conferring antibiotic resistance	No	Yes	3003511	protein overexpression model	n/a	fluoroquinolone antibiotic; monobactam; carbapenem; cephalosporin; glycylcycline; cephamycin; penam; tetracycline antibiotic; rifamycin antibiotic; phenicol antibiotic; penem; disinfecting agents and antiseptics	antibiotic target alteration; antibiotic efflux; reduced permeability to antibiotic	ATP-binding cassette (ABC) antibiotic efflux pump; major facilitator superfamily (MFS) antibiotic efflux pump; resistance-nodulation-cell division (RND) antibiotic efflux pump; General Bacterial Porin with reduced permeability to beta-lactams
cfrE	No	Yes	3005023	protein homolog model	n/a	lincosamide antibiotic; streptogramin antibiotic; oxazolidinone antibiotic; phenicol antibiotic	antibiotic target alteration	Cfr 23S ribosomal RNA methyltransferase
lsaE	No	Yes	3003206	protein homolog model	n/a	lincosamide antibiotic; streptogramin antibiotic; pleuromutilin antibiotic	antibiotic target protection	lsa-type ABC-F protein
Klebsiella pneumoniae KpnE	No	Yes	3004580	protein homolog model	n/a	macrolide antibiotic; aminoglycoside antibiotic; cephalosporin; tetracycline antibiotic; peptide antibiotic; rifamycin antibiotic; disinfecting agents and antiseptics	antibiotic efflux	small multidrug resistance (SMR) antibiotic efflux pump
Klebsiella pneumoniae KpnF	No	Yes	3004583	protein homolog model	n/a	macrolide antibiotic; aminoglycoside antibiotic; cephalosporin; tetracycline antibiotic; peptide antibiotic; rifamycin antibiotic; disinfecting agents and antiseptics	antibiotic efflux	small multidrug resistance (SMR) antibiotic efflux pump
TolC	No	Yes	3000237	protein homolog model	n/a	macrolide antibiotic; fluoroquinolone antibiotic; aminoglycoside antibiotic; carbapenem; cephalosporin; glycylcycline; cephamycin; penam; tetracycline antibiotic; peptide antibiotic; aminocoumarin antibiotic; rifamycin antibiotic; phenicol antibiotic; penem; disinfecting agents and antiseptics	antibiotic efflux	ATP-binding cassette (ABC) antibiotic efflux pump; major facilitator superfamily (MFS) antibiotic efflux pump; resistance-nodulation-cell division (RND) antibiotic efflux pump
H-NS	No	Yes	3000676	protein homolog model	n/a	macrolide antibiotic; fluoroquinolone antibiotic; cephalosporin; cephamycin; penam; tetracycline antibiotic	antibiotic efflux	major facilitator superfamily (MFS) antibiotic efflux pump; resistance-nodulation-cell division (RND) antibiotic efflux pump
gadX	No	Yes	3000508	protein homolog model	n/a	macrolide antibiotic; fluoroquinolone antibiotic; penam	antibiotic efflux	resistance-nodulation-cell division (RND) antibiotic efflux pump
gadW	No	Yes	3003838	protein homolog model	n/a	macrolide antibiotic; fluoroquinolone antibiotic; penam	antibiotic efflux	resistance-nodulation-cell division (RND) antibiotic efflux pump
mdtF	No	Yes	3000796	protein homolog model	n/a	macrolide antibiotic; fluoroquinolone antibiotic; penam	antibiotic efflux	resistance-nodulation-cell division (RND) antibiotic efflux pump
mdtE	No	Yes	3000795	protein homolog model	n/a	macrolide antibiotic; fluoroquinolone antibiotic; penam	antibiotic efflux	resistance-nodulation-cell division (RND) antibiotic efflux pump
CRP	No	Yes	3000518	protein homolog model	n/a	macrolide antibiotic; fluoroquinolone antibiotic; penam	antibiotic efflux	resistance-nodulation-cell division (RND) antibiotic efflux pump
evgS	No	Yes	3000833	protein homolog model	n/a	macrolide antibiotic; fluoroquinolone antibiotic; penam; tetracycline antibiotic	antibiotic efflux	major facilitator superfamily (MFS) antibiotic efflux pump; resistance-nodulation-cell division (RND) antibiotic efflux pump
evgA	No	Yes	3000832	protein homolog model	n/a	macrolide antibiotic; fluoroquinolone antibiotic; penam; tetracycline antibiotic	antibiotic efflux	major facilitator superfamily (MFS) antibiotic efflux pump; resistance-nodulation-cell division (RND) antibiotic efflux pump
efrA	No	Yes	3003948	protein homolog model	n/a	macrolide antibiotic; fluoroquinolone antibiotic; rifamycin antibiotic	antibiotic efflux	ATP-binding cassette (ABC) antibiotic efflux pump
EstT	No	Yes	3007459	protein homolog model	n/a	macrolide antibiotic; glycylcycline; tetracycline antibiotic	antibiotic inactivation	macrolide esterase
ErmF	No	Yes	3000498	protein homolog model	n/a	macrolide antibiotic; lincosamide antibiotic; streptogramin antibiotic; streptogramin A antibiotic; streptogramin B antibiotic	antibiotic target alteration	Erm 23S ribosomal RNA methyltransferase
ErmQ	No	Yes	3000593	protein homolog model	n/a	macrolide antibiotic; lincosamide antibiotic; streptogramin antibiotic; streptogramin A antibiotic; streptogramin B antibiotic	antibiotic target alteration	Erm 23S ribosomal RNA methyltransferase
ErmT	No	Yes	3000595	protein homolog model	n/a	macrolide antibiotic; lincosamide antibiotic; streptogramin antibiotic; streptogramin A antibiotic; streptogramin B antibiotic	antibiotic target alteration	Erm 23S ribosomal RNA methyltransferase
ErmA	No	Yes	3000347	protein homolog model	n/a	macrolide antibiotic; lincosamide antibiotic; streptogramin antibiotic; streptogramin A antibiotic; streptogramin B antibiotic	antibiotic target alteration	Erm 23S ribosomal RNA methyltransferase
ErmB	No	Yes	3000375	protein homolog model	n/a	macrolide antibiotic; lincosamide antibiotic; streptogramin antibiotic; streptogramin A antibiotic; streptogramin B antibiotic	antibiotic target alteration	Erm 23S ribosomal RNA methyltransferase
ErmG	No	Yes	3000522	protein homolog model	n/a	macrolide antibiotic; lincosamide antibiotic; streptogramin antibiotic; streptogramin A antibiotic; streptogramin B antibiotic	antibiotic target alteration	Erm 23S ribosomal RNA methyltransferase
TEM-1	No	Yes	3000873	protein homolog model	n/a	monobactam; cephalosporin; penam; penem	antibiotic inactivation	TEM beta-lactamase
poxtA	No	Yes	3004470	protein homolog model	n/a	tetracycline antibiotic; oxazolidinone antibiotic; phenicol antibiotic	antibiotic target protection	Miscellaneous ABC-F subfamily ATP-binding cassette ribosomal protection proteins
mdtA	No	No	3000792	protein homolog model	n/a	aminocoumarin antibiotic	antibiotic efflux	resistance-nodulation-cell division (RND) antibiotic efflux pump
mdtB	No	No	3000793	protein homolog model	n/a	aminocoumarin antibiotic	antibiotic efflux	resistance-nodulation-cell division (RND) antibiotic efflux pump
mdtC	No	No	3000794	protein homolog model	n/a	aminocoumarin antibiotic	antibiotic efflux	resistance-nodulation-cell division (RND) antibiotic efflux pump
APH(2'')-If	No	No	3004191	protein homolog model	n/a	aminoglycoside antibiotic	antibiotic inactivation	APH(2'')
aad(6)	No	No	3002628	protein homolog model	n/a	aminoglycoside antibiotic	antibiotic inactivation	ANT(6)
APH(3')-IIIa	No	No	3002647	protein homolog model	n/a	aminoglycoside antibiotic	antibiotic inactivation	APH(3')
APH(2'')-IIIa	No	No	3002636	protein homolog model	n/a	aminoglycoside antibiotic	antibiotic inactivation	APH(2'')
aadA	No	No	3002601	protein homolog model	n/a	aminoglycoside antibiotic	antibiotic inactivation	ANT(3'')
kdpE	No	No	3003841	protein homolog model	n/a	aminoglycoside antibiotic	antibiotic efflux	kdpDE
acrD	No	No	3000491	protein homolog model	n/a	aminoglycoside antibiotic	antibiotic efflux	resistance-nodulation-cell division (RND) antibiotic efflux pump
APH(6)-Id	No	No	3002660	protein homolog model	n/a	aminoglycoside antibiotic	antibiotic inactivation	APH(6)
ANT(6)-Ia	No	No	3002626	protein homolog model	n/a	aminoglycoside antibiotic	antibiotic inactivation	ANT(6)
aadS	No	No	3004683	protein homolog model	n/a	aminoglycoside antibiotic	antibiotic inactivation	ANT(6)
rmtF	No	No	3002666	protein homolog model	n/a	aminoglycoside antibiotic	antibiotic target alteration	16S rRNA methyltransferase (G1405)
AAC(6')-Ie-APH(2'')-Ia bifunctional protein	No	No	3002597	protein homolog model	n/a	aminoglycoside antibiotic	antibiotic inactivation	aminoglycoside bifunctional resistance protein
AAC(6')-Ii	No	No	3002556	protein homolog model	n/a	aminoglycoside antibiotic	antibiotic inactivation	AAC(6')
ANT(3'')-IIa	No	No	3004089	protein homolog model	n/a	aminoglycoside antibiotic	antibiotic inactivation	ANT(3'')
APH(3'')-Ib	No	No	3002639	protein homolog model	n/a	aminoglycoside antibiotic	antibiotic inactivation	APH(3'')
AAC(6')-Iih	No	No	3002590	protein homolog model	n/a	aminoglycoside antibiotic	antibiotic inactivation	AAC(6')
cpxA	No	No	3000830	protein homolog model	n/a	aminoglycoside antibiotic; aminocoumarin antibiotic	antibiotic efflux	resistance-nodulation-cell division (RND) antibiotic efflux pump
baeS	No	No	3000829	protein homolog model	n/a	aminoglycoside antibiotic; aminocoumarin antibiotic	antibiotic efflux	resistance-nodulation-cell division (RND) antibiotic efflux pump
baeR	No	No	3000828	protein homolog model	n/a	aminoglycoside antibiotic; aminocoumarin antibiotic	antibiotic efflux	resistance-nodulation-cell division (RND) antibiotic efflux pump
crxA	No	No	3007118	protein homolog model	n/a	carbapenem	antibiotic inactivation	subclass B1 Bacteroides xylanisolvens crx beta-lactamase
EC-14	No	No	3006875	protein homolog model	n/a	cephalosporin	antibiotic inactivation	EC beta-lactamase
CblA-1	No	No	3002999	protein homolog model	n/a	cephalosporin	antibiotic inactivation	CblA beta-lactamase
cepA	No	No	3003559	protein homolog model	n/a	cephalosporin	antibiotic inactivation	CepA beta-lactamase
EC-8	No	No	3006881	protein homolog model	n/a	cephalosporin	antibiotic inactivation	EC beta-lactamase
CfxA2	No	No	3003002	protein homolog model	n/a	cephamycin	antibiotic inactivation	CfxA beta-lactamase
dfrF	No	No	3002867	protein homolog model	n/a	diaminopyrimidine antibiotic	antibiotic target replacement	trimethoprim resistant dihydrofolate reductase dfr
dfrE	No	No	3002875	protein homolog model	n/a	diaminopyrimidine antibiotic	antibiotic target replacement	trimethoprim resistant dihydrofolate reductase dfr
qacG	No	No	3007015	protein homolog model	n/a	disinfecting agents and antiseptics	antibiotic efflux	small multidrug resistance (SMR) antibiotic efflux pump
qacJ	No	No	3007014	protein homolog model	n/a	disinfecting agents and antiseptics	antibiotic efflux	small multidrug resistance (SMR) antibiotic efflux pump
emeA	No	No	3003551	protein homolog model	n/a	disinfecting agents and antiseptics	antibiotic efflux	multidrug and toxic compound extrusion (MATE) transporter
Escherichia coli EF-Tu mutants conferring resistance to Pulvomycin	No	No	3003369	protein variant model	R234F	elfamycin antibiotic	antibiotic target alteration	elfamycin resistant EF-Tu
mdtH	No	No	3001216	protein homolog model	n/a	fluoroquinolone antibiotic	antibiotic efflux	major facilitator superfamily (MFS) antibiotic efflux pump
emrB	No	No	3000074	protein homolog model	n/a	fluoroquinolone antibiotic	antibiotic efflux	major facilitator superfamily (MFS) antibiotic efflux pump
emrA	No	No	3000027	protein homolog model	n/a	fluoroquinolone antibiotic	antibiotic efflux	major facilitator superfamily (MFS) antibiotic efflux pump
emrR	No	No	3000516	protein homolog model	n/a	fluoroquinolone antibiotic	antibiotic efflux	major facilitator superfamily (MFS) antibiotic efflux pump
cdeA	No	No	3003835	protein homolog model	n/a	fluoroquinolone antibiotic; disinfecting agents and antiseptics	antibiotic efflux	multidrug and toxic compound extrusion (MATE) transporter
Helicobacter pylori rpoB mutation conferring resistance to rifampicin	No	No	3007051	protein variant model	V2592L	fluoroquinolone antibiotic; rifamycin antibiotic	antibiotic target alteration; antibiotic target replacement	rifamycin-resistant beta-subunit of RNA polymerase (rpoB)
adeF	No	No	3000777	protein homolog model	n/a	fluoroquinolone antibiotic; tetracycline antibiotic	antibiotic efflux	resistance-nodulation-cell division (RND) antibiotic efflux pump
vanY gene in vanA cluster	No	No	3002955	protein homolog model	n/a	glycopeptide antibiotic	antibiotic target alteration	vanY; glycopeptide resistance gene cluster
vanT gene in vanE cluster	No	No	3002971	protein homolog model	n/a	glycopeptide antibiotic	antibiotic target alteration	glycopeptide resistance gene cluster; vanT
vanW gene in vanB cluster	No	No	3002964	protein homolog model	n/a	glycopeptide antibiotic	antibiotic target alteration	vanW; glycopeptide resistance gene cluster
vanU gene in vanG cluster	No	No	3004253	protein homolog model	n/a	glycopeptide antibiotic	antibiotic target alteration	glycopeptide resistance gene cluster; vanU
vanH gene in vanD cluster	No	No	3002944	protein homolog model	n/a	glycopeptide antibiotic	antibiotic target alteration	vanH; glycopeptide resistance gene cluster
vanY gene in vanM cluster	No	No	3002961	protein homolog model	n/a	glycopeptide antibiotic	antibiotic target alteration	vanY; glycopeptide resistance gene cluster
vanT gene in vanC cluster	No	No	3002970	protein homolog model	n/a	glycopeptide antibiotic	antibiotic target alteration	glycopeptide resistance gene cluster; vanT
vanH gene in vanB cluster	No	No	3002943	protein homolog model	n/a	glycopeptide antibiotic	antibiotic target alteration	vanH; glycopeptide resistance gene cluster
vanH gene in vanF cluster	No	No	3002945	protein homolog model	n/a	glycopeptide antibiotic	antibiotic target alteration	vanH; glycopeptide resistance gene cluster
vanX gene in vanI cluster	No	No	3003725	protein homolog model	n/a	glycopeptide antibiotic	antibiotic target alteration	vanX; glycopeptide resistance gene cluster
vanX gene in vanP cluster	No	No	3007190	protein homolog model	n/a	glycopeptide antibiotic	antibiotic target alteration	vanX; glycopeptide resistance gene cluster
vanR gene in vanG cluster	No	No	3002926	protein homolog model	n/a	glycopeptide antibiotic	antibiotic target alteration	glycopeptide resistance gene cluster; vanR
vanTr gene in vanL cluster	No	No	3002974	protein homolog model	n/a	glycopeptide antibiotic	antibiotic target alteration	glycopeptide resistance gene cluster; vanT
vanP	No	No	3007189	protein homolog model	n/a	glycopeptide antibiotic	antibiotic target alteration	glycopeptide resistance gene cluster; Van ligase
vanH gene in vanP cluster	No	No	3007188	protein homolog model	n/a	glycopeptide antibiotic	antibiotic target alteration	vanH; glycopeptide resistance gene cluster
vanS gene in vanC cluster	No	No	3002933	protein homolog model	n/a	glycopeptide antibiotic	antibiotic target alteration	vanS; glycopeptide resistance gene cluster
vanR gene in vanC cluster	No	No	3002922	protein homolog model	n/a	glycopeptide antibiotic	antibiotic target alteration	glycopeptide resistance gene cluster; vanR
vanXY gene in vanC cluster	No	No	3002966	protein homolog model	n/a	glycopeptide antibiotic	antibiotic target alteration	glycopeptide resistance gene cluster; vanXY
vanC	No	No	3000368	protein homolog model	n/a	glycopeptide antibiotic	antibiotic target alteration	glycopeptide resistance gene cluster; Van ligase
vanH gene in vanA cluster	No	No	3002942	protein homolog model	n/a	glycopeptide antibiotic	antibiotic target alteration	vanH; glycopeptide resistance gene cluster
vanXY gene in vanL cluster	No	No	3002968	protein homolog model	n/a	glycopeptide antibiotic	antibiotic target alteration	glycopeptide resistance gene cluster; vanXY
vanY gene in vanD cluster	No	No	3002957	protein homolog model	n/a	glycopeptide antibiotic	antibiotic target alteration	vanY; glycopeptide resistance gene cluster
tet(X)	No	No	3000205	protein homolog model	n/a	glycylcycline; tetracycline antibiotic	antibiotic inactivation	tetracycline inactivation enzyme
lnuC	No	No	3002837	protein homolog model	n/a	lincosamide antibiotic	antibiotic inactivation	lincosamide nucleotidyltransferase (LNU)
lnuA	No	No	3002835	protein homolog model	n/a	lincosamide antibiotic	antibiotic inactivation	lincosamide nucleotidyltransferase (LNU)
lnuB	No	No	3002836	protein homolog model	n/a	lincosamide antibiotic	antibiotic inactivation	lincosamide nucleotidyltransferase (LNU)
LnuP	No	No	3004601	protein homolog model	n/a	lincosamide antibiotic	antibiotic inactivation	lincosamide nucleotidyltransferase (LNU)
mreA	No	No	3007050	protein homolog model	n/a	macrolide antibiotic	antibiotic efflux	major facilitator superfamily (MFS) antibiotic efflux pump
mefH	No	No	3007047	protein homolog model	n/a	macrolide antibiotic	antibiotic efflux	major facilitator superfamily (MFS) antibiotic efflux pump
Escherichia coli emrE	No	No	3004039	protein homolog model	n/a	macrolide antibiotic	antibiotic efflux	small multidrug resistance (SMR) antibiotic efflux pump
efmA	No	No	3003954	protein homolog model	n/a	macrolide antibiotic; fluoroquinolone antibiotic	antibiotic efflux	major facilitator superfamily (MFS) antibiotic efflux pump
nimA	No	No	3007104	protein homolog model	n/a	nitroimidazole antibiotic	antibiotic inactivation	nitroimidazole reductase
nimB	No	No	3004655	protein homolog model	n/a	nitroimidazole antibiotic	antibiotic inactivation	nitroimidazole reductase
nimK	No	No	3007113	protein homolog model	n/a	nitroimidazole antibiotic	antibiotic inactivation	nitroimidazole reductase
nimG	No	No	3007109	protein homolog model	n/a	nitroimidazole antibiotic	antibiotic inactivation	nitroimidazole reductase
nimJ	No	No	3007112	protein homolog model	n/a	nitroimidazole antibiotic	antibiotic inactivation	nitroimidazole reductase
nimE	No	No	3007107	protein homolog model	n/a	nitroimidazole antibiotic	antibiotic inactivation	nitroimidazole reductase
msbA	No	No	3003950	protein homolog model	n/a	nitroimidazole antibiotic	antibiotic efflux	ATP-binding cassette (ABC) antibiotic efflux pump
nimI	No	No	3007111	protein homolog model	n/a	nitroimidazole antibiotic	antibiotic inactivation	nitroimidazole reductase
nimF	No	No	3007108	protein homolog model	n/a	nitroimidazole antibiotic	antibiotic inactivation	nitroimidazole reductase
SAT-4	No	No	3002897	protein homolog model	n/a	nucleoside antibiotic	antibiotic inactivation	streptothricin acetyltransferase (SAT)
leuO	No	No	3003843	protein homolog model	n/a	nucleoside antibiotic; disinfecting agents and antiseptics	antibiotic efflux	major facilitator superfamily (MFS) antibiotic efflux pump
mdtP	No	No	3003550	protein homolog model	n/a	nucleoside antibiotic; disinfecting agents and antiseptics	antibiotic efflux	major facilitator superfamily (MFS) antibiotic efflux pump
mdtN	No	No	3003548	protein homolog model	n/a	nucleoside antibiotic; disinfecting agents and antiseptics	antibiotic efflux	major facilitator superfamily (MFS) antibiotic efflux pump
ArnT	No	No	3005053	protein homolog model	n/a	peptide antibiotic	antibiotic target alteration	pmr phosphoethanolamine transferase
eptA	No	No	3003576	protein homolog model	n/a	peptide antibiotic	antibiotic target alteration	pmr phosphoethanolamine transferase
ugd	No	No	3003577	protein homolog model	n/a	peptide antibiotic	antibiotic target alteration	pmr phosphoethanolamine transferase
YojI	No	No	3003952	protein homolog model	n/a	peptide antibiotic	antibiotic efflux	ATP-binding cassette (ABC) antibiotic efflux pump
PmrF	No	No	3003578	protein homolog model	n/a	peptide antibiotic	antibiotic target alteration	pmr phosphoethanolamine transferase
bacA	No	No	3002986	protein homolog model	n/a	peptide antibiotic	antibiotic target alteration	undecaprenyl pyrophosphate related proteins
catS	No	No	3002688	protein homolog model	n/a	phenicol antibiotic	antibiotic inactivation	chloramphenicol acetyltransferase (CAT)
mdtG	No	No	3001329	protein homolog model	n/a	phosphonic acid antibiotic	antibiotic efflux	major facilitator superfamily (MFS) antibiotic efflux pump
FosI	No	No	3007370	protein homolog model	n/a	phosphonic acid antibiotic	antibiotic inactivation	fosfomycin thiol transferase
Bifidobacterium adolescentis rpoB mutants conferring resistance to rifampicin	No	No	3004480	protein homolog model	n/a	rifamycin antibiotic	antibiotic target alteration; antibiotic target replacement	rifamycin-resistant beta-subunit of RNA polymerase (rpoB)
vatE	No	No	3002844	protein homolog model	n/a	streptogramin antibiotic; streptogramin A antibiotic	antibiotic inactivation	streptogramin vat acetyltransferase
sul3	No	No	3000413	protein homolog model	n/a	sulfonamide antibiotic	antibiotic target replacement	sulfonamide resistant sul
sul2	No	No	3000412	protein homolog model	n/a	sulfonamide antibiotic	antibiotic target replacement	sulfonamide resistant sul
tetB(P)	No	No	3000195	protein homolog model	n/a	tetracycline antibiotic	antibiotic target protection	tetracycline-resistant ribosomal protection protein
tet(36)	No	No	3000197	protein homolog model	n/a	tetracycline antibiotic	antibiotic target protection	tetracycline-resistant ribosomal protection protein
tet(40)	No	No	3000567	protein homolog model	n/a	tetracycline antibiotic	antibiotic efflux	major facilitator superfamily (MFS) antibiotic efflux pump
tet(M)	No	No	3000186	protein homolog model	n/a	tetracycline antibiotic	antibiotic target protection	tetracycline-resistant ribosomal protection protein
tet(32)	No	No	3000196	protein homolog model	n/a	tetracycline antibiotic	antibiotic target protection	tetracycline-resistant ribosomal protection protein
tet(W)	No	No	3000194	protein homolog model	n/a	tetracycline antibiotic	antibiotic target protection	tetracycline-resistant ribosomal protection protein
tet(W/N/W)	No	No	3004442	protein homolog model	n/a	tetracycline antibiotic	antibiotic target protection	tetracycline-resistant ribosomal protection protein
emrK	No	No	3000206	protein homolog model	n/a	tetracycline antibiotic	antibiotic efflux	major facilitator superfamily (MFS) antibiotic efflux pump
tet(45)	No	No	3003196	protein homolog model	n/a	tetracycline antibiotic	antibiotic efflux	major facilitator superfamily (MFS) antibiotic efflux pump
tet(B)	No	No	3000166	protein homolog model	n/a	tetracycline antibiotic	antibiotic efflux	major facilitator superfamily (MFS) antibiotic efflux pump
emrY	No	No	3000254	protein homolog model	n/a	tetracycline antibiotic	antibiotic efflux	major facilitator superfamily (MFS) antibiotic efflux pump
tetR	No	No	3003479	protein overexpression model	n/a	tetracycline antibiotic	antibiotic target alteration; antibiotic efflux	major facilitator superfamily (MFS) antibiotic efflux pump
tet(O/W)	No	No	3007121	protein homolog model	n/a	tetracycline antibiotic	antibiotic target protection	tetracycline-resistant ribosomal protection protein
tet(T)	No	No	3000193	protein homolog model	n/a	tetracycline antibiotic	antibiotic target protection	tetracycline-resistant ribosomal protection protein
tet(L)	No	No	3000179	protein homolog model	n/a	tetracycline antibiotic	antibiotic efflux	major facilitator superfamily (MFS) antibiotic efflux pump
tet(W/32/O)	No	No	3007124	protein homolog model	n/a	tetracycline antibiotic	antibiotic target protection	tetracycline-resistant ribosomal protection protein
tet(A)	No	No	3000165	protein homolog model	n/a	tetracycline antibiotic	antibiotic efflux	major facilitator superfamily (MFS) antibiotic efflux pump
tet(O/32/O)	No	No	3007119	protein homolog model	n/a	tetracycline antibiotic	antibiotic target protection	tetracycline-resistant ribosomal protection protein
Escherichia coli mdfA	No	No	3001328	protein homolog model	n/a	tetracycline antibiotic; disinfecting agents and antiseptics	antibiotic efflux	major facilitator superfamily (MFS) antibiotic efflux pump

## Sheet: S4
Table S4. Differential abundance analysis of antimicrobial resistance genes in metagenomes*
log2FoldChange is calculated as Treatment 1 relative to Treatment 2
Treatment 1	Treatment 2	Gene	baseMean	log2FoldChange	lfcSE	stat	pvalue	padj
LFe	Con	CblA-1	326.099	17.7272	4.29579	4.12664	3.68e-05	0.00064894
LFe	HFe	CblA-1	326.099	28.629	4.03983	7.08669	1.37e-12	1.05e-10
LFe	HCu	Bifidobacterium bifidum ileS conferring resistance to mupirocin	551.546	25.938	1.94944	13.3054	2.15e-40	1.02e-37
		CblA-1	326.099	28.5519	4.03983	7.0676	1.58e-12	8.51e-11
		mreA	383.551	12.8416	2.6121	4.91619	8.82e-07	1.5e-05
		tet(45)	1359.98	3.76238	1.22632	3.06803	0.00215475	0.0320518
LFe	HZn	adeF	8184.04	-3.82891	0.931428	-4.11079	3.94304e-05	0.000536253
HFe	Con	lnuA	3246.59	-3.70575	1.24453	-2.97763	0.00290486	0.0384087
HFe	HCu	Bifidobacterium bifidum ileS conferring resistance to mupirocin	551.546	26.0582	1.94942	13.3672	9.40499e-41	4.47678e-38
		mreA	383.551	10.7072	2.61228	4.0988	4.15301e-05	0.000790733
HFe	HZn	CblA-1	326.099	-36.8588	4.0307	-9.1445	5.99073e-20	8.76841e-18
		adeF	8184.04	-4.27538	0.931462	-4.58997	4.43319e-06	4.07637e-05
		CfxA6	2671.44	-3.15751	0.78636	-4.01535	5.93576e-05	0.000520414
		lnuA	3246.59	-3.74971	1.17339	-3.19561	0.00139533	0.0114357
		lnuC	7529.46	1.8059	0.609268	2.96404	0.00303624	0.0238471
		vanT gene in vanG cluster	13138.7	-1.71424	0.629671	-2.72243	0.00648039	0.0488622
Hcu	Con	Bifidobacterium bifidum ileS conferring resistance to mupirocin	551.546	-27.5922	2.04224	-13.5108	1.35126e-41	5.89151e-39
		mreA	383.551	-9.74286	2.75224	-3.53998	0.000400158	0.00562803
HCu	HZn	Bifidobacterium bifidum ileS conferring resistance to mupirocin	551.546	-23.6335	1.95043	-12.1171	8.57e-34	4.08e-31
		CblA-1	326.099	-36.7816	4.0307	-9.12536	7.15e-20	1.7e-17
		adeF	8184.04	-3.88359	0.931442	-4.16944	3.05e-05	0.00039283
		EstT	1869.29	-2.97424	1.00637	-2.9554	0.00312267	0.0353902
		mreA	383.551	-7.52294	2.61489	-2.87697	0.00401515	0.0436568
		ANT(9)-Ia	658.565	-2.56083	0.890609	-2.87537	0.0040355	0.0436568
		tet(45)	1359.98	-3.50659	1.22635	-2.85938	0.00424471	0.0448996
HZn	Con	CblA-1	326.099	25.9569	4.2872	6.05451	1.40849e-09	2.655e-07
		adeF	8184.04	3.48711	0.987925	3.52973	0.000415979	0.00423849
		tet(36)	1131.9	4.25188	1.25731	3.38172	0.000720338	0.00714651
		lnuC	7529.46	-1.84308	0.646216	-2.85212	0.00434294	0.038983
		ANT(9)-Ia	658.565	2.61669	0.944769	2.76966	0.00561156	0.049199
*DESeq2 Analysis

## Sheet: S5
Table S5. Functional pathway differences relative to control identified by MaAsLin2 using HUMAnN3
Treatment	MetaCyc Pathway		Coefficient	Standard Error	N	N.not.0	p-value	q-value
HZn	GALAC-GLUCUROCAT-PWY	GALACT.GLUCUROCAT.PWY..superpathway.of.hexuronide.and.hexuronate.degradation	1.64916	0.297513	24	24	2.4e-05	0.0134257
HZn	PWY-7371	PWY.7371..1.4.dihydroxy.6.naphthoate.biosynthesis.II	-4.85886	0.880357	24	22	2.53e-05	0.0134257
HZn	PWY-7992	PWY.7992..superpathway.of.menaquinol.8.biosynthesis.III	-4.03992	0.746843	24	22	3.21e-05	0.0134257
HZn	PWY-66-399	PWY66.399..gluconeogenesis.III	-1.14477	0.214236	24	24	3.71e-05	0.0134257
HZn	PWY-3841	PWY.3841..folate.transformations.II..plants.	-0.504917	0.100028	24	24	7.15e-05	0.0169266
HZn	PWY-7237	PWY.7237..myo...chiro..and.scyllo.inositol.degradation	1.56281	0.309845	24	24	7.21e-05	0.0169266
HZn	PWY-7383	PWY.7383..anaerobic.energy.metabolism..invertebrates..cytosol.	-1.5427	0.316588	24	24	0.000105665	0.0173676
HZn	PWY0-1241	PWY0.1241..ADP.L.glycero..beta..D.manno.heptose.biosynthesis	-2.89356	0.591819	24	24	0.000101853	0.0173676
HZn	PWY-5659	PWY.5659..GDP.mannose.biosynthesis	1.2835	0.271058	24	24	0.000144039	0.0217019
HZn	PWY-6731	PWY.6731..starch.degradation.III	1.5886	0.338054	24	24	0.000156191	0.0217225
HZn	P23-PWY	P23.PWY..reductive.TCA.cycle.I	-3.31722	0.713492	24	24	0.00017485	0.0225806
HZn	TRNA-CHARGING-PWY	TRNA.CHARGING.PWY..tRNA.charging	-0.497479	0.114064	24	24	0.000335967	0.0357311
HCu	PWY-5384	PWY.5384..sucrose.degradation.IV..sucrose.phosphorylase.	-2.91167	0.683899	24	24	0.000425721	0.0427613
HCu	GLYCOCAT-PWY	GLYCOCAT.PWY..glycogen.degradation.I	-2.89548	0.580935	24	24	8.24e-05	0.0169266

## Sheet: S6
Table S6. Differences in functional gene families relative to control identified by MaAsLin2 using HUMAnN3.
Treatment	Reaction	Coefficient	Standard Error	N	N.not.0	p-value	q-value
LFe	RXN.9407...expasy..Limonene.1.2.monooxygenase..1.14.13.107.	3.39999	0.883559	24	21	0.00108407	0.0385219
LFe	RXN.9408...expasy..Limonene.1.2.monooxygenase..1.14.13.107.	3.39999	0.883559	24	21	0.00108407	0.0385219
LFe	RXN.9409...expasy..Limonene.1.2.monooxygenase..1.14.13.107.	3.39999	0.883559	24	21	0.00108407	0.0385219
LFe	X3.HYDROXYBUTYRATE.DEHYDROGENASE.RXN...expasy..3.hydroxybutyrate.dehydrogenase..1.1.1.30.	1.39085	0.36318	24	24	0.00113061	0.0398171
HFe	METHIONYL.TRNA.FORMYLTRANSFERASE.RXN...expasy..Methionyl.tRNA.formyltransferase..2.1.2.9.	-0.501282	0.109329	24	24	0.000202173	0.016869
HFe	NAD.KIN.RXN...expasy..NAD....kinase..2.7.1.23.	-0.86107	0.187362	24	24	0.00019735	0.016869
HFe	RXN.11051...expasy..Spore.photoproduct.lyase..4.1.99.14.	4.65037	1.02368	24	21	0.000222514	0.016869
HFe	RXN.11592...expasy..23S.rRNA..pseudouridine.1915..N.3...methyltransferase..2.1.1.177.	-0.766976	0.167202	24	24	0.000201242	0.016869
HFe	RXN.9407...expasy..Limonene.1.2.monooxygenase..1.14.13.107.	4.01516	0.883559	24	21	0.000221747	0.016869
HFe	RXN.9408...expasy..Limonene.1.2.monooxygenase..1.14.13.107.	4.01516	0.883559	24	21	0.000221747	0.016869
HFe	RXN.9409...expasy..Limonene.1.2.monooxygenase..1.14.13.107.	4.01516	0.883559	24	21	0.000221747	0.016869
HFe	KYNURENINE.3.MONOOXYGENASE.RXN...expasy..Kynurenine.3.monooxygenase..1.14.13.9.	5.00485	1.11103	24	10	0.000242583	0.0176843
HFe	X3.1.11.6.RXN...expasy..Exodeoxyribonuclease.VII..3.1.11.6.	-0.656508	0.148889	24	24	0.000301233	0.0207169
HFe	RXN.1961...expasy..tRNA.Ile..lysidine.synthetase..6.3.4.19.	-0.991834	0.226677	24	24	0.000325331	0.0211756
HFe	RXN.13997...expasy..tRNA.adenine.34...deaminase..3.5.4.33.	-0.407886	0.0938473	24	24	0.000347734	0.0215782
HFe	DEPHOSPHOCOAKIN.RXN...expasy..Dephospho.CoA.kinase..2.7.1.24.	-0.821519	0.192043	24	24	0.000406427	0.0243856
HFe	X3.4.21.89.RXN...expasy..Signal.peptidase.I..3.4.21.89.	-0.651263	0.153455	24	24	0.000438978	0.0259121
HFe	RXN.17362...expasy..Signal.peptidase.II..3.4.23.36.	-0.653041	0.15503	24	24	0.000471843	0.0267684
HFe	FADSYN.RXN...expasy..FAD.synthase..2.7.7.2.	-0.743128	0.177966	24	24	0.000513019	0.0283926
HFe	RXN.18511...expasy..FAD.synthase..2.7.7.2.	-0.743128	0.177966	24	24	0.000513019	0.0283926
HFe	RXN.11637...expasy..16S.rRNA..cytidine.1402..2..O..methyltransferase..2.1.1.198.	-0.295959	0.0711041	24	24	0.000528876	0.0284592
HFe	RXN.11839...expasy..tRNA.pseudouridine.55..synthase..5.4.99.25.	-0.540408	0.131972	24	24	0.000616947	0.0296868
HFe	RIBOFLAVINKIN.RXN...expasy..Riboflavin.kinase..2.7.1.26.	-0.751012	0.183745	24	24	0.000627756	0.0297749
HFe	RXN.18510...expasy..Riboflavin.kinase..2.7.1.26.	-0.751012	0.183745	24	24	0.000627756	0.0297749
HFe	RXN0.2584...expasy..Uracil.DNA.glycosylase..3.2.2.27.	-0.437496	0.111556	24	24	0.000916118	0.0355653
HFe	TRNA.CYTIDYLYLTRANSFERASE.RXN...expasy..CCA.tRNA.nucleotidyltransferase..2.7.7.72.	-0.44582	0.113872	24	24	0.000930191	0.0358788
HFe	DEHYDDEOXPHOSGALACT.ALDOL.RXN...expasy..AMBIGUOUS..4.1.2.21..4.1.2.55.	3.53807	0.91073	24	24	0.000996657	0.0376458
HFe	X3.6.1.17.RXN...expasy..Bis.5..nucleosyl..tetraphosphatase..asymmetrical...3.6.1.17.	-2.85588	0.74653	24	14	0.00114126	0.0399033
HFe	RXN.14461...expasy..FAD.protein.FMN.transferase..2.7.1.180.	-1.11737	0.294905	24	24	0.00124082	0.042027
HFe	X6.3.2.10.RXN...expasy..UDP.N.acetylmuramoyl.tripeptide..D.alanyl.D.alanine.ligase..6.3.2.10.	-0.681675	0.182573	24	24	0.00140729	0.0453943
HFe	UDP.NACMURALGLDAPAALIG.RXN...metacyc..UDP.N.acetylmuramoyl.L.alanyl.D.glutamyl.meso.2.6.diaminopimelate.ligase..6.3.2.10.	-0.681675	0.182573	24	24	0.00140729	0.0453943
HFe	X2.1.1.63.RXN...expasy..Methylated.DNA...protein..cysteine.S.methyltransferase..2.1.1.63.	-1.13174	0.307353	24	24	0.00158264	0.0483968
HFe	ALTRODEHYDRAT.RXN...expasy..Altronate.dehydratase..4.2.1.7.	1.3883	0.375719	24	24	0.00153697	0.0483968
HFe	GLUTRACE.RXN...expasy..Glutamate.racemase..5.1.1.3.	-0.584699	0.158376	24	24	0.00154829	0.0483968
HFe	RXN.17824...expasy..Methylated.DNA...protein..cysteine.S.methyltransferase..2.1.1.63.	-1.13174	0.307353	24	24	0.00158264	0.0483968
HCu	INORGPYROPHOSPHAT.RXN...expasy..Inorganic.diphosphatase..3.6.1.1.	-1.17461	0.205383	24	24	1.63795e-05	0.00434205
HCu	PANTOTHENATE.KIN.RXN...expasy..Pantothenate.kinase..2.7.1.33.	-0.7728	0.160812	24	24	0.000122909	0.0157194
HCu	RXN.1961...expasy..tRNA.Ile..lysidine.synthetase..6.3.4.19.	-1.04234	0.226677	24	24	0.000196205	0.016869
HCu	RXN.9407...expasy..Limonene.1.2.monooxygenase..1.14.13.107.	4.15001	0.883559	24	21	0.000157007	0.016869
HCu	RXN.9408...expasy..Limonene.1.2.monooxygenase..1.14.13.107.	4.15001	0.883559	24	21	0.000157007	0.016869
HCu	RXN.9409...expasy..Limonene.1.2.monooxygenase..1.14.13.107.	4.15001	0.883559	24	21	0.000157007	0.016869
HCu	RXN.11637...expasy..16S.rRNA..cytidine.1402..2..O..methyltransferase..2.1.1.198.	-0.321164	0.0711041	24	24	0.000236005	0.0173785
HCu	MALTODEXGLUCOSID.RXN...expasy..Alpha.glucosidase..3.2.1.20.	-3.78777	0.864972	24	24	0.000322724	0.0211756
HCu	NICOTINATEPRIBOSYLTRANS.RXN...expasy..Nicotinate.phosphoribosyltransferase..6.3.4.21.	-0.886449	0.202578	24	24	0.000325108	0.0211756
HCu	RXN.14281...expasy..Alpha.glucosidase..3.2.1.20.	-3.78777	0.864972	24	24	0.000322724	0.0211756
HCu	RXN.14282...expasy..Alpha.glucosidase..3.2.1.20.	-3.78777	0.864972	24	24	0.000322724	0.0211756
HCu	RXN.14283...expasy..Alpha.glucosidase..3.2.1.20.	-3.78777	0.864972	24	24	0.000322724	0.0211756
HCu	RXN.15910...expasy..Alpha.glucosidase..3.2.1.20.	-3.78777	0.864972	24	24	0.000322724	0.0211756
HCu	RXN0.5183...expasy..Alpha.glucosidase..3.2.1.20.	-3.78777	0.864972	24	24	0.000322724	0.0211756
HCu	RXN.11592...expasy..23S.rRNA..pseudouridine.1915..N.3...methyltransferase..2.1.1.177.	-0.728303	0.167202	24	24	0.000340246	0.0214312
HCu	NAD.KIN.RXN...expasy..NAD....kinase..2.7.1.23.	-0.792138	0.187362	24	24	0.000455446	0.0262683
HCu	X3.4.21.89.RXN...expasy..Signal.peptidase.I..3.4.21.89.	-0.643684	0.153455	24	24	0.000491322	0.0276582
HCu	X3.1.11.6.RXN...expasy..Exodeoxyribonuclease.VII..3.1.11.6.	-0.619302	0.148889	24	24	0.000532325	0.0284592
HCu	NAD.SYNTH.NH3.RXN...expasy..NAD....synthase..6.3.1.5.	-1.51481	0.363769	24	24	0.000526628	0.0284592
HCu	HYDROXYMETHYLGLUTARYL.COA.SYNTHASE.RXN...expasy..Hydroxymethylglutaryl.CoA.synthase..2.3.3.10.	-6.39671	1.58113	24	21	0.000690337	0.0320545
HCu	SUGAR.PHOSPHATASE.RXN...expasy..Sugar.phosphatase..3.1.3.23.	-3.32306	0.821818	24	24	0.000693653	0.0321062
HCu	RXN0.6994...expasy..6.phospho.beta.glucosidase..3.2.1.86.	-2.74337	0.684353	24	24	0.000751102	0.0340095
HCu	RXN0.7002...expasy..6.phospho.beta.glucosidase..3.2.1.86.	-2.74337	0.684353	24	24	0.000751102	0.0340095
HCu	X6.PHOSPHO.BETA.GLUCOSIDASE.RXN...expasy..6.phospho.beta.glucosidase..3.2.1.86.	-2.74094	0.684324	24	24	0.000756926	0.0341224
HCu	X3.1.26.5.RXN...expasy..Ribonuclease.P..3.1.26.5.	-0.620501	0.158241	24	24	0.000917198	0.0355653
HCu	RXN0.6480...expasy..Ribonuclease.P..3.1.26.5.	-0.620501	0.158241	24	24	0.000917198	0.0355653
HCu	DEPHOSPHOCOAKIN.RXN...expasy..Dephospho.CoA.kinase..2.7.1.24.	-0.750615	0.192043	24	24	0.000944111	0.0363196
HCu	RIBOKIN.RXN...expasy..Ribokinase..2.7.1.15.	-1.46615	0.376133	24	24	0.000967302	0.0366318
HCu	X3.4.13.9.RXN...expasy..Xaa.Pro.dipeptidase..3.4.13.9.	-3.02372	0.778697	24	24	0.00100082	0.0376734
HCu	MORPHINE.6.DEHYDROGENASE.RXN...expasy..Morphine.6.dehydrogenase..1.1.1.218.	-4.90577	1.26364	24	21	0.00100266	0.0376734
HCu	DTMPKI.RXN...expasy..AMBIGUOUS..2.7.4.12..2.7.4.13..2.7.4.9.	-1.42386	0.367407	24	24	0.00101835	0.0380708
HCu	CHEBDEAMID.RXN...expasy..Protein.glutamine.glutaminase..3.5.1.44.	1.47535	0.382634	24	24	0.00106513	0.0385026
HCu	DGTPTRIPHYDRO.RXN...expasy..dGTPase..3.1.5.1.	-2.34172	0.606438	24	24	0.00105147	0.0385026
HCu	ENTDB.RXN...expasy..Holo..acyl.carrier.protein..synthase..2.7.8.7.	-2.54348	0.659963	24	24	0.00106952	0.0385026
HCu	HOLO.ACP.SYNTH.RXN...expasy..Holo..acyl.carrier.protein..synthase..2.7.8.7.	-2.54541	0.660065	24	24	0.00106386	0.0385026
HCu	IPPISOM.RXN...expasy..Isopentenyl.diphosphate.Delta.isomerase..5.3.3.2.	-2.21908	0.574693	24	24	0.00105171	0.0385026
HCu	RXN.10674...expasy..Holo..acyl.carrier.protein..synthase..2.7.8.7.	-2.54541	0.660065	24	24	0.00106386	0.0385026
HCu	RXN.10994...expasy..Holo..acyl.carrier.protein..synthase..2.7.8.7.	-2.54541	0.660065	24	24	0.00106386	0.0385026
HCu	RXN.15889...expasy..Holo..acyl.carrier.protein..synthase..2.7.8.7.	-2.54348	0.659963	24	24	0.00106952	0.0385026
HCu	RXN.16759...expasy..Holo..acyl.carrier.protein..synthase..2.7.8.7.	-2.54541	0.660065	24	24	0.00106386	0.0385026
HCu	RXN.19477...expasy..Holo..acyl.carrier.protein..synthase..2.7.8.7.	-2.54541	0.660065	24	24	0.00106386	0.0385026
HCu	RXN.19493...expasy..Holo..acyl.carrier.protein..synthase..2.7.8.7.	-2.54541	0.660065	24	24	0.00106386	0.0385026
HCu	XANPRIBOSYLTRAN.RXN...expasy..Xanthine.phosphoribosyltransferase..2.4.2.22.	-0.54376	0.140561	24	24	0.00103463	0.0385026
HCu	ASPARTATE.RACEMASE.RXN...expasy..Aspartate.racemase..5.1.1.13.	-3.08305	0.80135	24	24	0.0010859	0.0385219
HCu	X3.6.1.17.RXN...expasy..Bis.5..nucleosyl..tetraphosphatase..asymmetrical...3.6.1.17.	-2.86896	0.74653	24	14	0.0010965	0.0388033
HCu	PEPCARBOX.RXN...expasy..Phosphoenolpyruvate.carboxylase..4.1.1.31.	-3.71665	0.969899	24	24	0.00112456	0.0397001
HCu	RXN.17362...expasy..Signal.peptidase.II..3.4.23.36.	-0.592749	0.15503	24	24	0.00114674	0.0399033
HCu	X1.2.3.3.RXN...expasy..Pyruvate.oxidase..1.2.3.3.	-4.38379	1.15061	24	23	0.00118255	0.0406589
HCu	RXN.15513...expasy..Phosphoglycerate.mutase..2.3.diphosphoglycerate.dependent...5.4.2.11.	-3.22635	0.847573	24	24	0.00119175	0.040788
HCu	RXN.19490...expasy..Formyl.CoA.transferase..2.8.3.16.	-3.84867	1.01818	24	24	0.00126639	0.0425436
HCu	RXN0.1382...expasy..Formyl.CoA.transferase..2.8.3.16.	-3.84867	1.01818	24	24	0.00126639	0.0425436
HCu	RXN.14461...expasy..FAD.protein.FMN.transferase..2.7.1.180.	-1.11166	0.294905	24	24	0.00129684	0.042875
HCu	RXN.11839...expasy..tRNA.pseudouridine.55..synthase..5.4.99.25.	-0.497066	0.131972	24	24	0.00130607	0.0430825
HCu	PNKIN.RXN...expasy..Pyridoxal.kinase..2.7.1.35.	-0.980067	0.261641	24	24	0.00136891	0.0447503
HCu	PYRAMKIN.RXN...expasy..Pyridoxal.kinase..2.7.1.35.	-0.980067	0.261641	24	24	0.00136891	0.0447503
HCu	PYRIDOXKIN.RXN...expasy..Pyridoxal.kinase..2.7.1.35.	-0.980067	0.261641	24	24	0.00136891	0.0447503
HCu	RXN.8668...expasy..Peptide.methionine..S..S.oxide.reductase..1.8.4.11.	-1.97566	0.533464	24	24	0.0015078	0.0477628
HCu	X2.DEHYDROPANTOATE.REDUCT.RXN...expasy..2.dehydropantoate.2.reductase..1.1.1.169.	-0.846292	0.229899	24	24	0.00158645	0.0483968
HCu	N.ACETYLDIAMINOPIMELATE.DEACETYLASE.RXN...expasy..N.acetyldiaminopimelate.deacetylase..3.5.1.47.	-3.51588	0.951757	24	24	0.00154033	0.0483968
HCu	PROTEIN.TYROSINE.PHOSPHATASE.RXN...expasy..Protein.tyrosine.phosphatase..3.1.3.48.	-1.53733	0.41809	24	24	0.00160143	0.0483968
HCu	RXN.9591...expasy..Acyl.phosphate.glycerol.3.phosphate.acyltransferase..2.3.1.275.	-4.42196	1.20276	24	24	0.00160327	0.0483968
HCu	SUCROSE.PHOSPHORYLASE.RXN...expasy..Sucrose.phosphorylase..2.4.1.7.	-3.38624	0.91797	24	24	0.00155891	0.0483968
HCu	RXN.9952...expasy..Phosphogluconate.dehydrogenase..NADP....dependent..decarboxylating...1.1.1.44.	-3.09501	0.844852	24	24	0.00165202	0.0494589
HZn	X1.1.1.52.RXN...expasy..3.alpha.hydroxycholanate.dehydrogenase..NAD......1.1.1.52.	5.40832	0.268468	24	6	2.79246e-14	2.0357e-10
HZn	RXN.17396...expasy..3.alpha.hydroxycholanate.dehydrogenase..NAD......1.1.1.52.	5.40832	0.268468	24	6	2.79246e-14	2.0357e-10
HZn	RXN.11471...metacyc..3.7.12.trioxo.5.beta..cholanate.dehydrogenase..1.1.1.52.	5.24364	0.34389	24	6	4.12331e-12	1.50295e-08
HZn	RXN.17410...expasy..3.alpha.hydroxycholanate.dehydrogenase..NAD......1.1.1.52.	5.24364	0.34389	24	6	4.12331e-12	1.50295e-08
HZn	X3.2.1.141.RXN...expasy..4.alpha.D...1..4..alpha.D.glucano.trehalose.trehalohydrolase..3.2.1.141.	4.11018	0.42664	24	6	9.56588e-09	2.78941e-05
HZn	X3.5.2.14.RXN...expasy..N.methylhydantoinase..ATP.hydrolyzing...3.5.2.14.	4.53605	0.482847	24	10	1.42577e-08	3.46462e-05
HZn	RXN.11472...expasy..3.beta.hydroxycholanate.3.dehydrogenase..NAD......1.1.1.391.	5.06435	0.562144	24	6	2.74968e-08	4.00904e-05
HZn	RXN.17397...expasy..3.beta.hydroxycholanate.3.dehydrogenase..NAD......1.1.1.391.	5.06435	0.562144	24	6	2.74968e-08	4.00904e-05
HZn	RXN.17409...expasy..3.beta.hydroxycholanate.3.dehydrogenase..NAD......1.1.1.391.	5.06435	0.562144	24	6	2.74968e-08	4.00904e-05
HZn	RXN.17411...expasy..3.beta.hydroxycholanate.3.dehydrogenase..NAD......1.1.1.391.	5.06435	0.562144	24	6	2.74968e-08	4.00904e-05
HZn	METHCOCLTH.RXN...expasy..Co.methyltransferase..2.1.1.258.	3.68849	0.42738	24	6	5.33528e-08	6.48237e-05
HZn	RXN.17760...expasy..Co.methyltransferase..2.1.1.258.	3.68849	0.42738	24	6	5.33528e-08	6.48237e-05
HZn	RXN.11298...expasy..D.alanine...R..lactate.ligase..6.1.2.1.	4.27073	0.531686	24	6	1.57813e-07	0.000176994
HZn	ASPARTATE.4.DECARBOXYLASE.RXN...expasy..Aspartate.4.decarboxylase..4.1.1.12.	6.61961	0.911267	24	6	6.81165e-07	0.000620712
HZn	RXN.19770...expasy..Aspartate.4.decarboxylase..4.1.1.12.	6.61961	0.911267	24	6	6.81165e-07	0.000620712
HZn	TRANS.RXN0.277...expasy..Proton.translocating.NAD.P.....transhydrogenase..7.1.1.1.	-6.9632	0.957554	24	20	6.71013e-07	0.000620712
HZn	RXN.11602...expasy..23S.rRNA..cytosine.1962..C.5...methyltransferase..2.1.1.191.	2.10155	0.291896	24	24	7.72973e-07	0.000662938
HZn	RXN.11455...expasy..8.oxoguanine.deaminase..3.5.4.32.	3.97869	0.559967	24	10	9.31041e-07	0.000754143
HZn	RXN.8626...expasy..L.threonine.kinase..2.7.1.177.	2.1021	0.298931	24	5	1.07633e-06	0.000825938
HZn	X3.4.22.8.RXN...expasy..Clostripain..3.4.22.8.	6.29778	0.907576	24	8	1.29531e-06	0.000944284
HZn	GLUCONOLACT.RXN...expasy..Gluconolactonase..3.1.1.17.	2.8406	0.416409	24	7	1.63966e-06	0.000996096
HZn	RXN.11902...expasy..Ferredoxin.protochlorophyllide.reductase..ATP.dependent...1.3.7.7.	3.23	0.470815	24	5	1.51653e-06	0.000996096
HZn	RXN.17485...expasy..Ferredoxin.protochlorophyllide.reductase..ATP.dependent...1.3.7.7.	3.23	0.470815	24	5	1.51653e-06	0.000996096
HZn	RXN.8783...expasy..Gluconolactonase..3.1.1.17.	2.8406	0.416409	24	7	1.63966e-06	0.000996096
HZn	X4.2.2.2.RXN...expasy..Pectate.lyase..4.2.2.2.	6.67443	0.998643	24	6	2.16876e-06	0.00126482
HZn	X1.4.1.11.RXN...expasy..L.erythro.3.5.diaminohexanoate.dehydrogenase..1.4.1.11.	5.92398	0.904	24	17	2.83071e-06	0.00143537
HZn	X2.3.2.13.RXN...expasy..Protein.glutamine.gamma.glutamyltransferase..2.3.2.13.	2.71023	0.417455	24	5	3.20752e-06	0.00143537
HZn	X3.2.1.25.RXN...expasy..Beta.mannosidase..3.2.1.25.	6.5708	1.01584	24	8	3.36984e-06	0.00143537
HZn	X3.2.1.3.RXN...expasy..Glucan.1.4.alpha.glucosidase..3.2.1.3.	5.89569	0.921689	24	6	3.90804e-06	0.00143537
HZn	CARVEOL.DEHYDROGENASE.RXN...expasy..Carveol.dehydrogenase..1.1.1.243.	3.13367	0.49065	24	5	3.9886e-06	0.00143537
HZn	GLYOHMETRANS.RXN...expasy..Glycine.hydroxymethyltransferase..2.1.2.1.	-0.675189	0.103131	24	24	2.86662e-06	0.00143537
HZn	PERILLYL.ALCOHOL.DEHYDROGENASE.RXN...expasy..Perillyl.alcohol.dehydrogenase..1.1.1.144.	3.13367	0.49065	24	5	3.9886e-06	0.00143537
HZn	RR.BUTANEDIOL.DEHYDROGENASE.RXN...expasy...R.R..butanediol.dehydrogenase..1.1.1.4.	3.45678	0.541727	24	5	4.03636e-06	0.00143537
HZn	RXN.15824...expasy..Perillyl.alcohol.dehydrogenase..1.1.1.144.	3.13367	0.49065	24	5	3.9886e-06	0.00143537
HZn	RXN.17122...expasy..5.hydroxybenzimidazole.synthase..4.1.99.23.	3.01459	0.467639	24	5	3.5257e-06	0.00143537
HZn	RXN.19236...expasy..Protein.glutamine.gamma.glutamyltransferase..2.3.2.13.	2.71023	0.417455	24	5	3.20752e-06	0.00143537
HZn	RXN.20140...expasy..Perillyl.alcohol.dehydrogenase..1.1.1.144.	3.13367	0.49065	24	5	3.9886e-06	0.00143537
HZn	RXN.9024...expasy..Glucan.1.4.alpha.glucosidase..3.2.1.3.	5.89569	0.921689	24	6	3.90804e-06	0.00143537
HZn	RXN.9407...expasy..Limonene.1.2.monooxygenase..1.14.13.107.	5.66268	0.883559	24	21	3.80957e-06	0.00143537
HZn	RXN.9408...expasy..Limonene.1.2.monooxygenase..1.14.13.107.	5.66268	0.883559	24	21	3.80957e-06	0.00143537
HZn	RXN.9409...expasy..Limonene.1.2.monooxygenase..1.14.13.107.	5.66268	0.883559	24	21	3.80957e-06	0.00143537
HZn	X4.1.1.32.RXN...expasy..Phosphoenolpyruvate.carboxykinase..GTP...4.1.1.32.	-2.52336	0.397725	24	24	4.35456e-06	0.0014765
HZn	RXN.12481...expasy..Phosphoenolpyruvate.carboxykinase..GTP...4.1.1.32.	-2.52336	0.397725	24	24	4.35456e-06	0.0014765
HZn	AICARSYN.RXN...expasy..Adenylosuccinate.lyase..4.3.2.2.	-0.841481	0.136976	24	24	6.63342e-06	0.00214923
HZn	AMPSYN.RXN...expasy..Adenylosuccinate.lyase..4.3.2.2.	-0.841481	0.136976	24	24	6.63342e-06	0.00214923
HZn	RXN.11290...expasy..Peptidoglycan.N.acetylglucosamine.deacetylase..3.5.1.104.	7.15183	1.18203	24	13	8.06882e-06	0.0025127
HZn	RXN.13122...expasy..2.deoxystreptamine.N.acetyl.D.glucosaminyltransferase..2.4.1.283.	3.01814	0.500498	24	5	8.42087e-06	0.0025127
HZn	RXN.14995...expasy..Phosphoribosyl.1.2.cyclic.phosphate.1.2.diphosphodiesterase..3.1.4.57.	3.83758	0.637535	24	6	8.61709e-06	0.0025127
HZn	RXN.14996...expasy..Phosphoribosyl.1.2.cyclic.phosphate.1.2.diphosphodiesterase..3.1.4.57.	3.83758	0.637535	24	6	8.61709e-06	0.0025127
HZn	RXN.21051...expasy..Exo.beta.1.2.glucooligosaccharide.sophorohydrolase..non.reducing.end...3.2.1.214.	3.54395	0.590567	24	5	8.96161e-06	0.0025127
HZn	RXN.21052...expasy..Exo.beta.1.2.glucooligosaccharide.sophorohydrolase..non.reducing.end...3.2.1.214.	3.54395	0.590567	24	5	8.96161e-06	0.0025127
HZn	RXN.21053...expasy..Exo.beta.1.2.glucooligosaccharide.sophorohydrolase..non.reducing.end...3.2.1.214.	3.54395	0.590567	24	5	8.96161e-06	0.0025127
HZn	TRIOSEPISOMERIZATION.RXN...expasy..Triose.phosphate.isomerase..5.3.1.1.	-0.503863	0.086405	24	24	1.28656e-05	0.00353926
HZn	CTPSYN.RXN...expasy..CTP.synthase..glutamine.hydrolyzing...6.3.4.2.	-0.624793	0.107732	24	24	1.37761e-05	0.00371954
HZn	RXN.13654...expasy..L.lysine.cyclodeaminase..4.3.1.28.	2.48421	0.435287	24	5	1.68111e-05	0.00437689
HZn	X3.4.21.92.RXN...expasy..Endopeptidase.Clp..3.4.21.92.	-0.565238	0.100098	24	24	1.91495e-05	0.00484016
HZn	PHOSGLYPHOS.RXN...expasy..Phosphoglycerate.kinase..2.7.2.3.	-0.53755	0.0952683	24	24	1.93304e-05	0.00484016
HZn	RXN.11789...expasy..diphospho.ditrans.octacis.undecaprenol.4.beta.mannosyltransferase..2.4.1.251.	3.10893	0.55158	24	5	1.95864e-05	0.00484016
HZn	RXN.12345...expasy..Chorismate.dehydratase..4.2.1.151.	-5.51891	0.982701	24	23	2.04694e-05	0.00497408
HZn	NICOTINATEPRIBOSYLTRANS.RXN...expasy..Nicotinate.phosphoribosyltransferase..6.3.4.21.	-1.12524	0.202578	24	24	2.33954e-05	0.00559188
HZn	RXN.11136...expasy..HslU..HslV.peptidase..3.4.25.2.	-3.14172	0.567046	24	24	2.41227e-05	0.00567272
HZn	X3.2.1.52.RXN...expasy..Beta.N.acetylhexosaminidase..3.2.1.52.	2.83049	0.521415	24	24	3.08095e-05	0.0058338
HZn	BUTYRYL.COA.DEHYDROGENASE.RXN...expasy..Short.chain.acyl.CoA.dehydrogenase..1.3.8.1.	1.41046	0.257871	24	24	2.81576e-05	0.0058338
HZn	GLURS.RXN...expasy..Glutamate..tRNA.ligase..6.1.1.17.	-0.609604	0.110939	24	24	2.66425e-05	0.0058338
HZn	GLYCINE..TRNA.LIGASE.RXN...expasy..Glycine..tRNA.ligase..6.1.1.14.	-0.673218	0.123402	24	24	2.90404e-05	0.0058338
HZn	PROPCOASYN.RXN...expasy..Short.chain.acyl.CoA.dehydrogenase..1.3.8.1.	1.41046	0.257871	24	24	2.81576e-05	0.0058338
HZn	R101.RXN...expasy..Diaminobutyrate..2.oxoglutarate.transaminase..2.6.1.76.	-4.2907	0.786443	24	20	2.90193e-05	0.0058338
HZn	RXN.12458...expasy..tRNA..guanine.37..N.1...methyltransferase..2.1.1.228.	-0.490677	0.0902826	24	24	3.03798e-05	0.0058338
HZn	RXN.12625...metacyc..N.N..diacetylchitobiose..beta..N.acetylglucosaminidase..3.2.1.52.	2.83049	0.521415	24	24	3.08095e-05	0.0058338
HZn	RXN.12626...metacyc..chitotriose..beta..N.acetylglucosaminidase..3.2.1.52.	2.83049	0.521415	24	24	3.08095e-05	0.0058338
HZn	RXN.13449...expasy..Short.chain.acyl.CoA.dehydrogenase..1.3.8.1.	1.41046	0.257871	24	24	2.81576e-05	0.0058338
HZn	RXN.14092...expasy...Ara.f..3..Hyp.beta.L.arabinobiosidase..3.2.1.187.	4.42784	0.810111	24	5	2.83987e-05	0.0058338
HZn	RXN.14517...expasy..tRNA..guanine.37..N.1...methyltransferase..2.1.1.228.	-0.490677	0.0902826	24	24	3.03798e-05	0.0058338
HZn	RXN.18082...expasy..Beta.N.acetylhexosaminidase..3.2.1.52.	2.83049	0.521415	24	24	3.08095e-05	0.0058338
HZn	RXN.21432...expasy..Beta.N.acetylhexosaminidase..3.2.1.52.	2.83049	0.521415	24	24	3.08095e-05	0.0058338
HZn	RXN0.5226...expasy..Beta.N.acetylhexosaminidase..3.2.1.52.	2.83049	0.521415	24	24	3.08095e-05	0.0058338
HZn	X2.1.1.74.RXN...expasy...NAD.P.H.oxidizing...2.1.1.74.	-1.57074	0.292411	24	24	3.48986e-05	0.00652335
HZn	RXN.6501...expasy..D.inositol.3.phosphate.glycosyltransferase..2.4.1.250.	5.36791	1.00088	24	24	3.55536e-05	0.00656167
HZn	X5.1.3.20.RXN...expasy..ADP.glyceromanno.heptose.6.epimerase..5.1.3.20.	-4.14919	0.778503	24	24	3.82711e-05	0.0069749
HZn	TYROSINE..TRNA.LIGASE.RXN...expasy..Tyrosine..tRNA.ligase..6.1.1.1.	-0.534949	0.100917	24	24	4.07783e-05	0.00734009
HZn	ALTRODEHYDRAT.RXN...expasy..Altronate.dehydratase..4.2.1.7.	1.97813	0.375719	24	24	4.41456e-05	0.0078493
HZn	ALANINE..TRNA.LIGASE.RXN...expasy..Alanine..tRNA.ligase..6.1.1.7.	-0.484782	0.0923922	24	24	4.59274e-05	0.00801043
HZn	RXN.8836...expasy..2.amino.5.chlorophenol.1.6.dioxygenase..1.13.11.76.	2.46043	0.469117	24	5	4.61506e-05	0.00801043
HZn	NAD.SYNTH.NH3.RXN...expasy..NAD....synthase..6.3.1.5.	-1.90006	0.363769	24	24	4.84016e-05	0.00820577
HZn	URACIL.PRIBOSYLTRANS.RXN...expasy..Uracil.phosphoribosyltransferase..2.4.2.9.	-1.41223	0.270211	24	24	4.80679e-05	0.00820577
HZn	DTMPKI.RXN...expasy..AMBIGUOUS..2.7.4.12..2.7.4.13..2.7.4.9.	-1.91267	0.367407	24	24	5.03004e-05	0.00842966
HZn	RXN.14189...expasy..Catalase..1.11.1.6.	2.01619	0.390358	24	24	5.50719e-05	0.00902189
HZn	RXN66.1...expasy..Catalase..1.11.1.6.	2.01619	0.390358	24	24	5.50719e-05	0.00902189
HZn	RXN.13749...expasy..dTDP.6.deoxy.L.talose.4.dehydrogenase..NAD......1.1.1.339.	2.3008	0.446886	24	5	5.71197e-05	0.00925339
HZn	PHENYLALANINE..TRNA.LIGASE.RXN...expasy..Phenylalanine..tRNA.ligase..6.1.1.20.	-0.60559	0.118663	24	24	6.31354e-05	0.0100056
HZn	TRYPTOPHAN..TRNA.LIGASE.RXN...expasy..Tryptophan..tRNA.ligase..6.1.1.2.	-0.95119	0.186268	24	24	6.26964e-05	0.0100056
HZn	R122.RXN...expasy..Hydroxydechloroatrazine.ethylaminohydrolase..3.5.4.43.	-3.59698	0.710125	24	22	6.8729e-05	0.0107749
HZn	ADENYLYLSULFATE.REDUCTASE.RXN...expasy..Adenylyl.sulfate.reductase..1.8.99.2.	-4.78737	0.957876	24	22	7.98731e-05	0.0122331
HZn	RXN.12466...expasy..tRNA..adenine.58..N.1...methyltransferase..2.1.1.220.	-5.30625	1.0607	24	20	7.90431e-05	0.0122331
HZn	RXN.15203...expasy..1.4.beta.mannosyl.N.acetylglucosamine.phosphorylase..2.4.1.320.	4.86346	0.973833	24	6	8.0547e-05	0.0122331
HZn	X3.DEHYDROQUINATE.SYNTHASE.RXN...expasy..3.dehydroquinate.synthase..4.2.3.4.	0.471798	0.0948266	24	24	8.39944e-05	0.0125219
HZn	CYSTEINE..TRNA.LIGASE.RXN...expasy..Cysteine..tRNA.ligase..6.1.1.16.	-0.536912	0.107934	24	24	8.41667e-05	0.0125219
HZn	X4.2.2.3.RXN...expasy..Mannuronate.specific.alginate.lyase..4.2.2.3.	3.54125	0.714056	24	9	8.70599e-05	0.0128215
HZn	X2.1.3.9.RXN...expasy..N.acetylornithine.carbamoyltransferase..2.1.3.9.	2.91587	0.594385	24	24	9.81718e-05	0.0138965
HZn	X3.1.1.47.RXN...expasy..1.alkyl.2.acetylglycerophosphocholine.esterase..3.1.1.47.	3.66111	0.744803	24	5	9.60284e-05	0.0138965
HZn	ADENYLOSUCCINATE.SYNTHASE.RXN...expasy..Adenylosuccinate.synthase..6.3.4.4.	-0.551948	0.112418	24	24	9.7275e-05	0.0138965
HZn	RXN.14236...expasy..Urocanate.reductase..1.3.99.33.	3.31833	0.675322	24	5	9.64274e-05	0.0138965
HZn	DNA.DIRECTED.RNA.POLYMERASE.RXN...expasy..DNA.directed.RNA.polymerase..2.7.7.6.	-0.627573	0.128595	24	24	0.000103945	0.0145722
HZn	ACETOACETATE..COA.LIGASE.RXN...expasy..Acetoacetate..CoA.ligase..6.2.1.16.	4.63049	0.952144	24	6	0.000107981	0.0147137
HZn	RXN.8818...expasy..2.aminophenol.1.6.dioxygenase..1.13.11.74.	2.58007	0.530391	24	5	0.000107684	0.0147137
HZn	RXN.8832...expasy..2.aminophenol.1.6.dioxygenase..1.13.11.74.	2.58007	0.530391	24	5	0.000107684	0.0147137
HZn	SAICARSYN.RXN...expasy..Phosphoribosylaminoimidazolesuccinocarboxamide.synthase..6.3.2.6.	-0.486872	0.100395	24	24	0.000111344	0.0150314
HZn	X3.1.1.72.RXN...expasy..Acetylxylan.esterase..3.1.1.72.	6.25034	1.29355	24	10	0.000115848	0.0154959
HZn	X4.2.2.21.RXN...expasy..Chondroitin.sulfate.ABC.exolyase..4.2.2.21.	4.50476	0.935891	24	5	0.000120789	0.0156462
HZn	RXN.11577...expasy..Chondroitin.sulfate.ABC.exolyase..4.2.2.21.	4.50476	0.935891	24	5	0.000120789	0.0156462
HZn	RXN.11615...expasy..Chondroitin.sulfate.ABC.exolyase..4.2.2.21.	4.50476	0.935891	24	5	0.000120789	0.0156462
HZn	VALINE..TRNA.LIGASE.RXN...expasy..Valine..tRNA.ligase..6.1.1.9.	-0.503609	0.104666	24	24	0.000121264	0.0156462
HZn	X4.2.2.7.RXN...expasy..Heparin.lyase..4.2.2.7.	5.9204	1.23348	24	6	0.000124537	0.0157891
HZn	X3.4.11.19.RXN...expasy..D.stereospecific.aminopeptidase..3.4.11.19.	1.69252	0.354323	24	4	0.000131143	0.0164205
HZn	LEUCINE..TRNA.LIGASE.RXN...expasy..Leucine..tRNA.ligase..6.1.1.4.	-0.440632	0.0925749	24	24	0.000136275	0.0164205
HZn	LYSINE.23.AMINOMUTASE.RXN...expasy..Lysine.2.3.aminomutase..5.4.3.2.	4.40236	0.924601	24	24	0.000135777	0.0164205
HZn	RXN.11891...expasy..Protein.O.GlcNAcase..3.2.1.169.	6.35486	1.33491	24	14	0.000136039	0.0164205
HZn	RXN.11892...expasy..Protein.O.GlcNAcase..3.2.1.169.	6.35486	1.33491	24	14	0.000136039	0.0164205
HZn	RXN.15215...expasy..Protein.O.GlcNAcase..3.2.1.169.	6.35486	1.33491	24	14	0.000136039	0.0164205
HZn	X3.2.1.96.RXN...expasy..Mannosyl.glycoprotein.endo.beta.N.acetylglucosaminidase..3.2.1.96.	6.10218	1.28786	24	23	0.00014304	0.016869
HZn	ADENOSYLHOMOCYSTEINASE.RXN...expasy..Adenosylhomocysteinase..3.3.1.1.	-0.973412	0.206092	24	24	0.000147971	0.016869
HZn	AIRS.RXN...expasy..Phosphoribosylformylglycinamidine.cyclo.ligase..6.3.3.1.	-1.2486	0.271581	24	24	0.000196558	0.016869
HZn	BETA.LACTAMASE.RXN...expasy..Beta.lactamase..3.5.2.6.	1.81352	0.388329	24	24	0.000166824	0.016869
HZn	CYCLOMALTODEXTRINASE.RXN...expasy..Cyclomaltodextrinase..3.2.1.54.	2.01894	0.431753	24	24	0.00016455	0.016869
HZn	ENOYL.COA.HYDRAT.RXN...expasy..Enoyl.CoA.hydratase..4.2.1.17.	2.62744	0.578733	24	24	0.000223928	0.016869
HZn	GLCNACPTRANS.RXN...expasy..N.acetylglucosaminephosphotransferase..2.7.8.33.	3.41232	0.737464	24	24	0.000183837	0.016869
HZn	GLYCINE.AMIDINOTRANSFERASE.RXN...expasy..Glycine.amidinotransferase..2.1.4.1.	3.66012	0.795642	24	21	0.00019537	0.016869
HZn	GMP.SYN.GLUT.RXN...expasy..GMP.synthase..glutamine.hydrolyzing...6.3.5.2.	-0.345356	0.0744838	24	24	0.000179909	0.016869
HZn	HISTIDPHOS.RXN...expasy..Histidinol.phosphatase..3.1.3.15.	1.53752	0.330608	24	24	0.000174336	0.016869
HZn	ISOLEUCINE..TRNA.LIGASE.RXN...expasy..Isoleucine..tRNA.ligase..6.1.1.5.	-0.494978	0.108637	24	24	0.000215812	0.016869
HZn	KETOTETROSE.PHOSPHATE.ALDOLASE.RXN...expasy..Ketotetrose.phosphate.aldolase..4.1.2.2.	5.17725	1.12999	24	9	0.000203737	0.016869
HZn	METHYLACYLYLCOA.HYDROXY.RXN...metacyc..Methylacrylyl.CoA.hydratase..4.2.1.17.	2.62744	0.578733	24	24	0.000223928	0.016869
HZn	RXN.10620...expasy..Cyclic.dehypoxanthinyl.futalosine.synthase..1.21.98.1.	-3.98223	0.864819	24	23	0.000193397	0.016869
HZn	RXN.11070...expasy..N.acetylglucosaminyl.diphospho.decaprenol.L.rhamnosyltransferase..2.4.1.289.	5.13654	1.09768	24	6	0.000163319	0.016869
HZn	RXN.11297...expasy..glycyltransferase..2.3.2.18.	1.8557	0.400294	24	4	0.000180242	0.016869
HZn	RXN.12567...expasy..Enoyl.CoA.hydratase..4.2.1.17.	2.62744	0.578733	24	24	0.000223928	0.016869
HZn	RXN.13181...expasy..Sialate.O.acetylesterase..3.1.1.53.	2.7807	0.60525	24	7	0.000198003	0.016869
HZn	RXN.13616...expasy..Enoyl.CoA.hydratase..4.2.1.17.	2.62744	0.578733	24	24	0.000223928	0.016869
HZn	RXN.14266...metacyc..3.hydroxyisovaleryl.CoA.hydratase..4.2.1.17.	2.62744	0.578733	24	24	0.000223928	0.016869
HZn	RXN.14272...metacyc...E..hexadec.2.enoyl.CoA.hydratase..4.2.1.17.	2.62744	0.578733	24	24	0.000223928	0.016869
HZn	RXN.14273...metacyc..trans.tetradec.2.enoyl.CoA.hydratase..4.2.1.17.	2.62744	0.578733	24	24	0.000223928	0.016869
HZn	RXN.14276...expasy..Enoyl.CoA.hydratase.2..4.2.1.119.	4.76582	1.04999	24	14	0.000224457	0.016869
HZn	RXN.14772...expasy..Enoyl.CoA.hydratase.2..4.2.1.119.	4.76582	1.04999	24	14	0.000224457	0.016869
HZn	RXN.14778...expasy..Enoyl.CoA.hydratase.2..4.2.1.119.	4.76582	1.04999	24	14	0.000224457	0.016869
HZn	RXN.14786...metacyc..enoyl.CoA.hydratase..4.2.1.119.	4.76582	1.04999	24	14	0.000224457	0.016869
HZn	RXN.14791...metacyc..enoyl.CoA.hydratase..4.2.1.119.	4.76582	1.04999	24	14	0.000224457	0.016869
HZn	RXN.14794...expasy..Enoyl.CoA.hydratase.2..4.2.1.119.	4.76582	1.04999	24	14	0.000224457	0.016869
HZn	RXN.14797...expasy..Enoyl.CoA.hydratase.2..4.2.1.119.	4.76582	1.04999	24	14	0.000224457	0.016869
HZn	RXN.14801...expasy..Enoyl.CoA.hydratase.2..4.2.1.119.	4.76582	1.04999	24	14	0.000224457	0.016869
HZn	RXN.14805...expasy..Enoyl.CoA.hydratase.2..4.2.1.119.	4.76582	1.04999	24	14	0.000224457	0.016869
HZn	RXN.15085...expasy..Protein.N.pi..phosphohistidine..lactose.phosphotransferase..2.7.1.207.	1.74507	0.370934	24	4	0.00015434	0.016869
HZn	RXN.15158...expasy..Protein.N.pi..phosphohistidine..lactose.phosphotransferase..2.7.1.207.	1.74507	0.370934	24	4	0.00015434	0.016869
HZn	RXN.15159...expasy..Protein.N.pi..phosphohistidine..lactose.phosphotransferase..2.7.1.207.	1.74507	0.370934	24	4	0.00015434	0.016869
HZn	RXN.15264...expasy..Aminodeoxyfutalosine.synthase..2.5.1.120.	-4.98413	1.0533	24	22	0.000145082	0.016869
HZn	RXN.16135...expasy..Enoyl.CoA.hydratase..4.2.1.17.	2.62744	0.578733	24	24	0.000223928	0.016869
HZn	RXN.16558...expasy..Enoyl.CoA.hydratase..4.2.1.17.	2.62744	0.578733	24	24	0.000223928	0.016869
HZn	RXN.17114...expasy..Enoyl.CoA.hydratase..4.2.1.17.	2.62744	0.578733	24	24	0.000223928	0.016869
HZn	RXN.17475...expasy..Enoyl.CoA.hydratase..4.2.1.17.	2.62744	0.578733	24	24	0.000223928	0.016869
HZn	RXN.17776...expasy..Enoyl.CoA.hydratase..4.2.1.17.	2.62744	0.578733	24	24	0.000223928	0.016869
HZn	RXN.17780...expasy..Enoyl.CoA.hydratase..4.2.1.17.	2.62744	0.578733	24	24	0.000223928	0.016869
HZn	RXN.17785...expasy..Enoyl.CoA.hydratase..4.2.1.17.	2.62744	0.578733	24	24	0.000223928	0.016869
HZn	RXN.17789...expasy..Enoyl.CoA.hydratase..4.2.1.17.	2.62744	0.578733	24	24	0.000223928	0.016869
HZn	RXN.17793...expasy..Enoyl.CoA.hydratase..4.2.1.17.	2.62744	0.578733	24	24	0.000223928	0.016869
HZn	RXN.17797...expasy..Enoyl.CoA.hydratase..4.2.1.17.	2.62744	0.578733	24	24	0.000223928	0.016869
HZn	RXN.19802...expasy..Enoyl.CoA.hydratase.2..4.2.1.119.	4.76582	1.04999	24	14	0.000224457	0.016869
HZn	RXN.20675...expasy..Enoyl.CoA.hydratase..4.2.1.17.	2.62744	0.578733	24	24	0.000223928	0.016869
HZn	RXN.20678...expasy..Enoyl.CoA.hydratase..4.2.1.17.	2.62744	0.578733	24	24	0.000223928	0.016869
HZn	RXN.20894...expasy..Beta.lactamase..3.5.2.6.	1.81389	0.388071	24	24	0.000165298	0.016869
HZn	RXN.21223...expasy..Enoyl.CoA.hydratase..4.2.1.17.	2.62744	0.578733	24	24	0.000223928	0.016869
HZn	RXN.21755...expasy..Enoyl.CoA.hydratase..4.2.1.17.	2.62744	0.578733	24	24	0.000223928	0.016869
HZn	RXN.21759...expasy..Enoyl.CoA.hydratase..4.2.1.17.	2.62744	0.578733	24	24	0.000223928	0.016869
HZn	RXN.21766...expasy..Enoyl.CoA.hydratase..4.2.1.17.	2.62744	0.578733	24	24	0.000223928	0.016869
HZn	RXN.21779...expasy..Enoyl.CoA.hydratase..4.2.1.17.	2.62744	0.578733	24	24	0.000223928	0.016869
HZn	RXN.21780...expasy..Enoyl.CoA.hydratase..4.2.1.17.	2.62744	0.578733	24	24	0.000223928	0.016869
HZn	RXN.21781...expasy..Enoyl.CoA.hydratase..4.2.1.17.	2.62744	0.578733	24	24	0.000223928	0.016869
HZn	RXN.2425...expasy..Enoyl.CoA.hydratase..4.2.1.17.	2.62744	0.578733	24	24	0.000223928	0.016869
HZn	RXN.7699...expasy..Enoyl.CoA.hydratase.2..4.2.1.119.	4.76582	1.04999	24	14	0.000224457	0.016869
HZn	RXN.9545...metacyc..3.hydroxystearoyl.dehydratase..4.2.1.119.	4.76582	1.04999	24	14	0.000224457	0.016869
HZn	RXN.9935...expasy..Mannosylfructose.phosphate.synthase..2.4.1.246.	2.51782	0.550023	24	24	0.0002056	0.016869
HZn	RXN0.5393...expasy..Enoyl.CoA.hydratase..4.2.1.17.	2.62744	0.578733	24	24	0.000223928	0.016869
HZn	TIGLYLCOA.HYDROXY.RXN...metacyc..Tiglyl.CoA.hydratase..4.2.1.17.	2.62744	0.578733	24	24	0.000223928	0.016869
HZn	PGLUCISOM.RXN...expasy..Glucose.6.phosphate.isomerase..5.3.1.9.	-0.52627	0.116017	24	24	0.000225888	0.0168895
HZn	GLYCOLATEDEHYDRO.RXN...expasy..Glycolate.dehydrogenase..1.1.99.14.	-4.29454	0.948515	24	21	0.000230279	0.017043
HZn	RXN0.7229...expasy..Glycolate.dehydrogenase..1.1.99.14.	-4.29454	0.948515	24	21	0.000230279	0.017043
HZn	RXN.11329...expasy..Bromide.peroxidase..1.11.1.18.	3.33585	0.739165	24	6	0.000238058	0.0174417
HZn	CELLOBIOSE.PHOSPHORYLASE.RXN...expasy..Cellobiose.phosphorylase..2.4.1.20.	-2.41642	0.53689	24	21	0.000244759	0.0177542
HZn	RXN.11860...expasy..tRNA..cytidine.34..2..O..methyltransferase..2.1.1.207.	-1.30364	0.290372	24	24	0.00025107	0.0180325
HZn	RXN.11865...expasy..tRNA..cytidine.34..2..O..methyltransferase..2.1.1.207.	-1.30364	0.290372	24	24	0.00025107	0.0180325
HZn	GLUCONATE.DEHYDRATASE.RXN...expasy..AMBIGUOUS..4.2.1.140..4.2.1.39.	2.13853	0.477845	24	4	0.000259287	0.0185314
HZn	HYDROXY.MANDELATE.RACEMASE.RXN...metacyc..hydroxymandelate.racemase..5.1.2.2.	2.06505	0.463309	24	4	0.000270217	0.0190327
HZn	ISOCHORSYN.RXN...expasy..Isochorismate.synthase..5.4.4.2.	6.08544	1.36437	24	23	0.000268333	0.0190327
HZn	MANDELATE.RACEMASE.RXN...expasy..Mandelate.racemase..5.1.2.2.	2.06505	0.463309	24	4	0.000270217	0.0190327
HZn	N.CARBAMOYLPUTRESCINE.AMIDASE.RXN...expasy..N.carbamoylputrescine.amidase..3.5.1.53.	-3.54308	0.797333	24	23	0.000278646	0.019532
HZn	RXN.14570...expasy..N.6..L.threonylcarbamoyladenine.synthase..2.3.1.234.	-0.516735	0.116371	24	24	0.000280704	0.0195821
HZn	X3.1.21.2.RXN...expasy..Deoxyribonuclease.IV..3.1.21.2.	0.847869	0.191198	24	24	0.000284503	0.0197527
HZn	X3.2.1.82.RXN...expasy..Exo.poly.alpha.digalacturonosidase..3.2.1.82.	3.97271	0.898567	24	24	0.000293264	0.0202644
HZn	METHYLENETHFDEHYDROG.NADP.RXN...expasy..Methylenetetrahydrofolate.dehydrogenase..NADP......1.5.1.5.	-0.513074	0.116456	24	24	0.000303748	0.0207918
HZn	ETHAMLY.RXN...expasy..Ethanolamine.ammonia.lyase..4.3.1.7.	1.55087	0.352243	24	24	0.000305728	0.0208295
HZn	RXN.12752...expasy..NAD.P.H.hydrate.epimerase..5.1.99.6.	0.929157	0.211446	24	24	0.000311737	0.0210422
HZn	RXN.13142...expasy..NAD.P.H.hydrate.epimerase..5.1.99.6.	0.929157	0.211446	24	24	0.000311737	0.0210422
HZn	X2.4.1.230.RXN...expasy..Kojibiose.phosphorylase..2.4.1.230.	5.23878	1.20298	24	15	0.000341017	0.0214312
HZn	ASPAMINOTRANS.RXN...expasy..Aspartate.transaminase..2.6.1.1.	1.32572	0.30434	24	24	0.000340068	0.0214312
HZn	RXN.11737...expasy..Aspartate.transaminase..2.6.1.1.	1.32572	0.30434	24	24	0.000340068	0.0214312
HZn	RXN.13697...expasy..Aspartate.transaminase..2.6.1.1.	1.32572	0.30434	24	24	0.000340068	0.0214312
HZn	RXN.13997...expasy..tRNA.adenine.34...deaminase..3.5.4.33.	-0.40889	0.0938473	24	24	0.000339371	0.0214312
HZn	RXN.15358...expasy..Kojibiose.phosphorylase..2.4.1.230.	5.23878	1.20298	24	15	0.000341017	0.0214312
HZn	RXN.8890...expasy..4.hydroxybutanoyl.CoA.dehydratase..4.2.1.120.	1.64784	0.377421	24	24	0.000332435	0.0214312
HZn	X4.1.2.42.RXN...expasy..D.threonine.aldolase..4.1.2.42.	4.19888	0.966781	24	10	0.000350209	0.0215782
HZn	HYDROG.RXN...expasy..Ferredoxin.hydrogenase..1.12.7.2.	0.957713	0.220311	24	24	0.000347074	0.0215782
HZn	RXN.9702...expasy..D.threonine.aldolase..4.1.2.42.	4.19888	0.966781	24	10	0.000350209	0.0215782
HZn	RXN0.5329...expasy..N.acetylneuraminate.epimerase..5.1.3.24.	7.76813	1.78887	24	17	0.000350757	0.0215782
HZn	RXN.14089...expasy..Non.reducing.end.beta.L.arabinofuranosidase..3.2.1.185.	5.0086	1.15765	24	10	0.000363721	0.0222817
HZn	ACETATEKIN.RXN...expasy..AMBIGUOUS..2.7.2.1..2.7.2.15.	-0.847024	0.196285	24	24	0.000373172	0.022765
HZn	THYMIDYLATESYN.RXN...expasy..Thymidylate.synthase..2.1.1.45.	-0.638845	0.148912	24	24	0.000395214	0.0240092
HZn	RXN.11749...expasy..Fluoroacetyl.CoA.thioesterase..3.1.2.29.	2.0531	0.47974	24	4	0.000404747	0.0243856
HZn	RXN.7668...expasy..Glycogen.starch..synthase..2.4.1.11.	2.37628	0.555314	24	24	0.000405169	0.0243856
HZn	ADENYL.KIN.RXN...expasy..Adenylate.kinase..2.7.4.3.	-0.511613	0.120083	24	24	0.00042279	0.0252634
HZn	PRPPSYN.RXN...expasy..Ribose.phosphate.diphosphokinase..2.7.6.1.	-0.906363	0.212832	24	24	0.000424629	0.0252698
HZn	RXN.13374...expasy..Beta.carotene.15.15..dioxygenase..1.13.11.63.	2.84572	0.669718	24	5	0.000433866	0.0257145
HZn	RXN.12414...expasy..Phytoene.desaturase..lycopene.forming...1.3.99.31.	1.99273	0.469761	24	4	0.000440982	0.0259255
HZn	X2.6.1.37.RXN...metacyc..phosphonoacetaldehyde.transaminase..2.6.1.37.	2.60561	0.615908	24	24	0.000452677	0.0262683
HZn	RXN.13191...expasy..Magnesium.protoporphyrin.IX.monomethyl.ester..oxidative..cyclase..1.14.13.81.	-2.35365	0.556749	24	23	0.000455822	0.0262683
HZn	RXN.19792...expasy..Endo.polygalacturonase..3.2.1.15.	6.45714	1.52577	24	19	0.000451102	0.0262683
HZn	RXN.2103...expasy..Endo.polygalacturonase..3.2.1.15.	6.45714	1.52577	24	19	0.000451102	0.0262683
HZn	RXN.12177...expasy..Unsaturated.chondroitin.disaccharide.hydrolase..3.2.1.180.	4.61648	1.0951	24	6	0.000468365	0.0266749
HZn	RXN.16485...expasy..AMBIGUOUS..3.2.1.179..3.2.1.180.	4.61648	1.0951	24	6	0.000468365	0.0266749
HZn	RXN.16512...expasy..Unsaturated.chondroitin.disaccharide.hydrolase..3.2.1.180.	4.61648	1.0951	24	6	0.000468365	0.0266749
HZn	DEHYDDEOXPHOSGALACT.ALDOL.RXN...expasy..AMBIGUOUS..4.1.2.21..4.1.2.55.	3.83251	0.91073	24	24	0.000476345	0.026919
HZn	RXN.7737...expasy..LL.diaminopimelate.aminotransferase..2.6.1.83.	0.90326	0.215536	24	24	0.000495665	0.0277954
HZn	RXN.9778...expasy..N.succinylornithine.carbamoyltransferase..2.1.3.11.	5.49843	1.31323	24	16	0.000499982	0.02793
HZn	DNA.LIGASE.NAD..RXN...expasy..AMBIGUOUS..6.5.1.2..6.5.1.6.	-0.519543	0.124449	24	24	0.000514105	0.0283926
HZn	X1.ACYLGLYCEROL.3.P.ACYLTRANSFER.RXN...expasy..1.acylglycerol.3.phosphate.O.acyltransferase..2.3.1.51.	1.24898	0.303533	24	24	0.000589484	0.0284592
HZn	X3.6.3.28.RXN...expasy..ABC.type.phosphonate.transporter..7.3.2.2.	-2.41012	0.578543	24	24	0.000524653	0.0284592
HZn	ABC.23.RXN...expasy..ABC.type.phosphonate.transporter..7.3.2.2.	-2.41012	0.578543	24	24	0.000524653	0.0284592
HZn	FERRIC.CHELATE.REDUCTASE.RXN...expasy..Ferric.chelate.reductase..NADH...1.16.1.7.	1.32396	0.319423	24	4	0.000550418	0.0284592
HZn	RIBOSYLNICOTINAMIDE.KINASE.RXN...expasy..Ribosylnicotinamide.kinase..2.7.1.22.	6.54511	1.57331	24	16	0.000531594	0.0284592
HZn	RXN.15043...expasy..1.acylglycerol.3.phosphate.O.acyltransferase..2.3.1.51.	1.24898	0.303533	24	24	0.000589484	0.0284592
HZn	RXN.16025...expasy..1.acylglycerol.3.phosphate.O.acyltransferase..2.3.1.51.	1.24898	0.303533	24	24	0.000589484	0.0284592
HZn	RXN.16032...expasy..1.acylglycerol.3.phosphate.O.acyltransferase..2.3.1.51.	1.24898	0.303533	24	24	0.000589484	0.0284592
HZn	RXN.16067...expasy..1.acylglycerol.3.phosphate.O.acyltransferase..2.3.1.51.	1.24898	0.303533	24	24	0.000589484	0.0284592
HZn	RXN.16076...expasy..1.acylglycerol.3.phosphate.O.acyltransferase..2.3.1.51.	1.24898	0.303533	24	24	0.000589484	0.0284592
HZn	RXN.16077...expasy..1.acylglycerol.3.phosphate.O.acyltransferase..2.3.1.51.	1.24898	0.303533	24	24	0.000589484	0.0284592
HZn	RXN.16118...expasy..1.acylglycerol.3.phosphate.O.acyltransferase..2.3.1.51.	1.24898	0.303533	24	24	0.000589484	0.0284592
HZn	RXN.1623...expasy..1.acylglycerol.3.phosphate.O.acyltransferase..2.3.1.51.	1.24898	0.303533	24	24	0.000589484	0.0284592
HZn	RXN.17008...expasy..1.acylglycerol.3.phosphate.O.acyltransferase..2.3.1.51.	1.24898	0.303533	24	24	0.000589484	0.0284592
HZn	RXN.17009...expasy..1.acylglycerol.3.phosphate.O.acyltransferase..2.3.1.51.	1.24898	0.303533	24	24	0.000589484	0.0284592
HZn	RXN.17010...expasy..1.acylglycerol.3.phosphate.O.acyltransferase..2.3.1.51.	1.24898	0.303533	24	24	0.000589484	0.0284592
HZn	RXN.17011...expasy..1.acylglycerol.3.phosphate.O.acyltransferase..2.3.1.51.	1.24898	0.303533	24	24	0.000589484	0.0284592
HZn	RXN.17012...expasy..1.acylglycerol.3.phosphate.O.acyltransferase..2.3.1.51.	1.24898	0.303533	24	24	0.000589484	0.0284592
HZn	RXN.17013...expasy..1.acylglycerol.3.phosphate.O.acyltransferase..2.3.1.51.	1.24898	0.303533	24	24	0.000589484	0.0284592
HZn	RXN.17014...expasy..1.acylglycerol.3.phosphate.O.acyltransferase..2.3.1.51.	1.24898	0.303533	24	24	0.000589484	0.0284592
HZn	RXN.17015...expasy..1.acylglycerol.3.phosphate.O.acyltransferase..2.3.1.51.	1.24865	0.303324	24	24	0.000587147	0.0284592
HZn	RXN.17019...expasy..1.acylglycerol.3.phosphate.O.acyltransferase..2.3.1.51.	1.24898	0.303533	24	24	0.000589484	0.0284592
HZn	RXN.17020...expasy..1.acylglycerol.3.phosphate.O.acyltransferase..2.3.1.51.	1.24898	0.303533	24	24	0.000589484	0.0284592
HZn	RXN.17021...expasy..1.acylglycerol.3.phosphate.O.acyltransferase..2.3.1.51.	1.24898	0.303533	24	24	0.000589484	0.0284592
HZn	RXN.17022...expasy..1.acylglycerol.3.phosphate.O.acyltransferase..2.3.1.51.	1.24898	0.303533	24	24	0.000589484	0.0284592
HZn	RXN.17023...expasy..1.acylglycerol.3.phosphate.O.acyltransferase..2.3.1.51.	1.24898	0.303533	24	24	0.000589484	0.0284592
HZn	RXN.17024...expasy..1.acylglycerol.3.phosphate.O.acyltransferase..2.3.1.51.	1.24898	0.303533	24	24	0.000589484	0.0284592
HZn	RXN.17729...expasy..1.acylglycerol.3.phosphate.O.acyltransferase..2.3.1.51.	1.24898	0.303533	24	24	0.000589484	0.0284592
HZn	RXN.20512...expasy..1.acylglycerol.3.phosphate.O.acyltransferase..2.3.1.51.	1.24898	0.303533	24	24	0.000589484	0.0284592
HZn	RXN.20528...expasy..1.acylglycerol.3.phosphate.O.acyltransferase..2.3.1.51.	1.24898	0.303533	24	24	0.000589484	0.0284592
HZn	RXN.20565...expasy..1.acylglycerol.3.phosphate.O.acyltransferase..2.3.1.51.	1.24898	0.303533	24	24	0.000589484	0.0284592
HZn	RXN.20768...expasy..Ferric.chelate.reductase..NADH...1.16.1.7.	1.32396	0.319423	24	4	0.000550418	0.0284592
HZn	RXN0.5514...metacyc..1.acylglycerol.3.phosphate.O.acyltransferase..2.3.1.51.	1.24898	0.303533	24	24	0.000589484	0.0284592
HZn	RXN0.6705...expasy..1.acylglycerol.3.phosphate.O.acyltransferase..2.3.1.51.	1.24898	0.303533	24	24	0.000589484	0.0284592
HZn	TRANS.RXN.238...expasy..ABC.type.phosphonate.transporter..7.3.2.2.	-2.41012	0.578543	24	24	0.000524653	0.0284592
HZn	X3.4.14.12.RXN...expasy..Xaa.Xaa.Pro.tripeptidyl.peptidase..3.4.14.12.	3.44533	0.842294	24	24	0.000623241	0.0297749
HZn	ACNEULY.RXN...expasy..N.acetylneuraminate.lyase..4.1.3.3.	2.15315	0.526908	24	24	0.00062899	0.0297749
HZn	RXN.15313...expasy..N.acetylneuraminate.lyase..4.1.3.3.	2.15315	0.526908	24	24	0.00062899	0.0297749
HZn	X3.1.1.73.RXN...expasy..Feruloyl.esterase..3.1.1.73.	-9.09199	2.23238	24	18	0.000648846	0.030561
HZn	SUPEROX.DISMUT.RXN...expasy..Superoxide.dismutase..1.15.1.1.	2.23534	0.548934	24	24	0.000649789	0.030561
HZn	GLYOXIII.RXN...expasy..D.lactate.dehydratase..4.2.1.130.	5.8382	1.43434	24	18	0.000652514	0.0305905
HZn	MANNONDEHYDRAT.RXN...expasy..Mannonate.dehydratase..4.2.1.8.	0.756888	0.186245	24	24	0.000662095	0.0309402
HZn	HYDROXYLAMINE.REDUCTASE.RXN...expasy..Hydroxylamine.reductase..1.7.99.1.	0.987843	0.243573	24	24	0.00067475	0.0314308
HZn	X4.CARBOXYMUCONOLACTONE.DECARBOXYLASE.RXN...expasy..4.carboxymuconolactone.decarboxylase..4.1.1.44.	-5.529	1.36838	24	24	0.000698421	0.0322246
HZn	X2.7.7.13.RXN...expasy..Mannose.1.phosphate.guanylyltransferase..2.7.7.13.	2.20764	0.547795	24	24	0.000715353	0.0329017
HZn	GLUTDECARBOX.RXN...expasy..Glutamate.decarboxylase..4.1.1.15.	5.97784	1.48455	24	23	0.000720848	0.0330502
HZn	RIBOPHOSPHAT.RXN...expasy..5.amino.6..5.phospho.D.ribitylamino.uracil.phosphatase..3.1.3.104.	6.91344	1.71928	24	16	0.000730093	0.0332649
HZn	RXN.14047...expasy..Aconitate.hydratase..4.2.1.3.	1.65877	0.412407	24	24	0.000728343	0.0332649
HZn	NADPH.DEHYDROGENASE.FLAVIN.RXN...expasy..Flavin.reductase..NADPH...1.5.1.30.	3.66282	0.914664	24	7	0.000758275	0.0341224
HZn	PHOSPHASERSYN.RXN...expasy..CDP.diacylglycerol..serine.O.phosphatidyltransferase..2.7.8.8.	2.2528	0.563003	24	24	0.000763752	0.0342631
HZn	X3.1.21.5.RXN...expasy..Type.III.site.specific.deoxyribonuclease..3.1.21.5.	-3.3007	0.833229	24	24	0.000836932	0.0343095
HZn	ABC.27.RXN...expasy..ABC.type.phosphate.transporter..7.3.2.1.	-0.901971	0.227723	24	24	0.000837918	0.0343095
HZn	ARGININE.DEIMINASE.RXN...expasy..Arginine.deiminase..3.5.3.6.	-1.86609	0.46943	24	24	0.000810802	0.0343095
HZn	GKI.RXN...expasy..Glycerate.2.kinase..2.7.1.165.	6.9926	1.76125	24	17	0.00082007	0.0343095
HZn	LINOLENOYL.RXN...expasy..Long.chain.fatty.acid..CoA.ligase..6.2.1.3.	1.75939	0.445687	24	24	0.000863619	0.0343095
HZn	R223.RXN...metacyc..octanoyl.CoA.ligase..6.2.1.3.	1.75939	0.445687	24	24	0.000863619	0.0343095
HZn	RXN.12174...expasy..Unsaturated.rhamnogalacturonyl.hydrolase..3.2.1.172.	4.535	1.13934	24	24	0.000801317	0.0343095
HZn	RXN.12184...expasy..Long.chain.fatty.acid..CoA.ligase..6.2.1.3.	1.75939	0.445687	24	24	0.000863619	0.0343095
HZn	RXN.12978...expasy..Long.chain.fatty.acid..CoA.ligase..6.2.1.3.	1.75939	0.445687	24	24	0.000863619	0.0343095
HZn	RXN.1303...expasy..Acetophenone.carboxylase..6.4.1.8.	3.18677	0.801146	24	13	0.000806119	0.0343095
HZn	RXN.13290...metacyc..15.tetracosenoate.mdash.CoA.ligase..6.2.1.3.	1.75939	0.445687	24	24	0.000863619	0.0343095
HZn	RXN.13614...expasy..Long.chain.fatty.acid..CoA.ligase..6.2.1.3.	1.75939	0.445687	24	24	0.000863619	0.0343095
HZn	RXN.14402...expasy..2..dehydrokanamycin.reductase..1.1.1.355.	4.35265	1.09306	24	5	0.000798195	0.0343095
HZn	RXN.16380...expasy..Long.chain.fatty.acid..CoA.ligase..6.2.1.3.	1.75939	0.445687	24	24	0.000863619	0.0343095
HZn	RXN.16389...expasy..Long.chain.fatty.acid..CoA.ligase..6.2.1.3.	1.75939	0.445687	24	24	0.000863619	0.0343095
HZn	RXN.16393...expasy..Long.chain.fatty.acid..CoA.ligase..6.2.1.3.	1.75939	0.445687	24	24	0.000863619	0.0343095
HZn	RXN.16401...expasy..Long.chain.fatty.acid..CoA.ligase..6.2.1.3.	1.75939	0.445687	24	24	0.000863619	0.0343095
HZn	RXN.16402...expasy..Long.chain.fatty.acid..CoA.ligase..6.2.1.3.	1.75939	0.445687	24	24	0.000863619	0.0343095
HZn	RXN.16418...expasy..Long.chain.fatty.acid..CoA.ligase..6.2.1.3.	1.75939	0.445687	24	24	0.000863619	0.0343095
HZn	RXN.19751...expasy..Long.chain.fatty.acid..CoA.ligase..6.2.1.3.	1.75939	0.445687	24	24	0.000863619	0.0343095
HZn	RXN.19960...expasy..Long.chain.fatty.acid..CoA.ligase..6.2.1.3.	1.75939	0.445687	24	24	0.000863619	0.0343095
HZn	RXN.20651...expasy..Long.chain.fatty.acid..CoA.ligase..6.2.1.3.	1.75939	0.445687	24	24	0.000863619	0.0343095
HZn	RXN.21443...expasy..Long.chain.fatty.acid..CoA.ligase..6.2.1.3.	1.75939	0.445687	24	24	0.000863619	0.0343095
HZn	RXN.21445...expasy..Long.chain.fatty.acid..CoA.ligase..6.2.1.3.	1.75939	0.445687	24	24	0.000863619	0.0343095
HZn	RXN.21446...expasy..Long.chain.fatty.acid..CoA.ligase..6.2.1.3.	1.75939	0.445687	24	24	0.000863619	0.0343095
HZn	RXN.21447...expasy..Long.chain.fatty.acid..CoA.ligase..6.2.1.3.	1.75939	0.445687	24	24	0.000863619	0.0343095
HZn	RXN.21448...expasy..Long.chain.fatty.acid..CoA.ligase..6.2.1.3.	1.75939	0.445687	24	24	0.000863619	0.0343095
HZn	RXN.21449...expasy..Long.chain.fatty.acid..CoA.ligase..6.2.1.3.	1.75939	0.445687	24	24	0.000863619	0.0343095
HZn	RXN.21450...expasy..Long.chain.fatty.acid..CoA.ligase..6.2.1.3.	1.75939	0.445687	24	24	0.000863619	0.0343095
HZn	RXN.7904...expasy..Long.chain.fatty.acid..CoA.ligase..6.2.1.3.	1.75939	0.445687	24	24	0.000863619	0.0343095
HZn	RXN.9623...expasy..Long.chain.fatty.acid..CoA.ligase..6.2.1.3.	1.75939	0.445687	24	24	0.000863619	0.0343095
HZn	RXN.9644...expasy..Long.chain.fatty.acid..CoA.ligase..6.2.1.3.	1.75939	0.445687	24	24	0.000863619	0.0343095
HZn	RXN.9673...expasy..Long.chain.fatty.acid..CoA.ligase..6.2.1.3.	1.75939	0.445687	24	24	0.000863619	0.0343095
HZn	RXN0.7238...expasy..Long.chain.fatty.acid..CoA.ligase..6.2.1.3.	1.75934	0.444413	24	24	0.000841824	0.0343095
HZn	RXN0.7239...expasy..Long.chain.fatty.acid..CoA.ligase..6.2.1.3.	1.75934	0.444413	24	24	0.000841824	0.0343095
HZn	RXN0.7248...expasy..Long.chain.fatty.acid..CoA.ligase..6.2.1.3.	1.75934	0.444413	24	24	0.000841824	0.0343095
HZn	RXN66.469...metacyc..3.methyl.branched.fatty.acyl.CoA.ligase..6.2.1.3.	1.75939	0.445687	24	24	0.000863619	0.0343095
HZn	RXN66.477...metacyc..straight.chain.fatty.acyl.CoA.ligase..6.2.1.3.	1.75939	0.445687	24	24	0.000863619	0.0343095
HZn	RXN66.480...metacyc..phytenoyl.CoA.synthetase..6.2.1.3.	1.75939	0.445687	24	24	0.000863619	0.0343095
HZn	RXN66.483...expasy..Long.chain.fatty.acid..CoA.ligase..6.2.1.3.	1.75939	0.445687	24	24	0.000863619	0.0343095
HZn	RXN66.484...expasy..Long.chain.fatty.acid..CoA.ligase..6.2.1.3.	1.75939	0.445687	24	24	0.000863619	0.0343095
HZn	TRANS.RXN0.623...expasy..Long.chain.fatty.acid..CoA.ligase..6.2.1.3.	1.75934	0.444413	24	24	0.000841824	0.0343095
HZn	RXN0.6575...expasy..7.carboxy.7.deazaguanine.synthase..4.3.99.3.	1.50955	0.383139	24	24	0.000878837	0.0348192
HZn	METHENYLTHFCYCLOHYDRO.RXN...expasy..Methenyltetrahydrofolate.cyclohydrolase..3.5.4.9.	-0.344816	0.0875745	24	24	0.000883966	0.0349274
HZn	X1.1.1.291.RXN...expasy..2.hydroxymethylglutarate.dehydrogenase..1.1.1.291.	5.90072	1.50158	24	20	0.000899703	0.0353923
HZn	HISTIDINE..TRNA.LIGASE.RXN...expasy..Histidine..tRNA.ligase..6.1.1.21.	-0.345405	0.0879062	24	24	0.000900587	0.0353923
HZn	ASNSYNB.RXN...expasy..Asparagine.synthase..glutamine.hydrolyzing...6.3.5.4.	1.30703	0.3329	24	24	0.000906883	0.035544
HZn	X1.4.99.5.RXN...expasy..Glycine.dehydrogenase..cyanide.forming...1.4.99.5.	3.45985	0.882004	24	14	0.000914143	0.0355653
HZn	GSDEADENYLATION.RXN...expasy...Glutamine.synthetase..adenylyl.L.tyrosine.phosphorylase..2.7.7.89.	-5.01216	1.27858	24	21	0.000919625	0.0355653
HZn	X2.5.1.64.RXN...expasy..synthase..2.2.1.9.	1.87572	0.480496	24	24	0.000954654	0.0363739
HZn	METHIONINE..TRNA.LIGASE.RXN...expasy..Methionine..tRNA.ligase..6.1.1.10.	-0.498479	0.127655	24	24	0.000952119	0.0363739
HZn	RXN.15048...expasy..dTDP.4.dehydro.6.deoxy.alpha.D.gulose.4.ketoreductase..1.1.1.364.	1.67135	0.428185	24	4	0.000955501	0.0363739
HZn	RXN.16165...expasy..Methionine..tRNA.ligase..6.1.1.10.	-0.498479	0.127655	24	24	0.000952119	0.0363739
HZn	X5.3.1.17.RXN...expasy..5.dehydro.4.deoxy.D.glucuronate.isomerase..5.3.1.17.	2.08167	0.534022	24	24	0.000967012	0.0366318
HZn	ERYTHRON4PDEHYDROG.RXN...expasy..4.phosphoerythronate.dehydrogenase..1.1.1.290.	1.42015	0.36591	24	24	0.00100514	0.0376734
HZn	GLUTAMATE.DEHYDROGENASE.NADP..RXN...expasy..Glutamate.dehydrogenase..NAD.P.......1.4.1.3.	4.14555	1.07541	24	24	0.00106735	0.0385026
HZn	PROLINE..TRNA.LIGASE.RXN...expasy..Proline..tRNA.ligase..6.1.1.15.	-0.518326	0.134017	24	24	0.00103671	0.0385026
HZn	RXN.11845...expasy..23S.rRNA..uridine.2552..2..O..methyltransferase..2.1.1.166.	-3.45177	0.893612	24	24	0.00104837	0.0385026
HZn	X2.ISOPROPYLMALATESYN.RXN...expasy..2.isopropylmalate.synthase..2.3.3.13.	0.432237	0.11227	24	24	0.00107931	0.0385219
HZn	RXN.11637...expasy..16S.rRNA..cytidine.1402..2..O..methyltransferase..2.1.1.198.	-0.273602	0.0711041	24	24	0.00108444	0.0385219
HZn	RXN.12767...expasy..N.N.dimethyltransferase..2.1.1.234.	1.63754	0.427814	24	4	0.00113564	0.039898
HZn	X3.2.1.18.RXN...expasy..Exo.alpha.sialidase..3.2.1.18.	5.86041	1.53224	24	18	0.00114337	0.0399033
HZn	TRANS.OCTAPRENYLTRANSTRANSFERASE.RXN...expasy..All.trans.nonaprenyl.diphosphate.synthase..geranyl.diphosphate.specific...2.5.1.84.	4.76466	1.246	24	4	0.00114538	0.0399033
HZn	CATECHOL.2.3.DIOXYGENASE.RXN...metacyc..Methylcatechol.2.3.dioxygenase..1.13.11.2.	2.04057	0.534643	24	4	0.00116456	0.0401403
HZn	CATECHOL.23.DIOXYGENASE.RXN...expasy..Catechol.2.3.dioxygenase..1.13.11.2.	2.04057	0.534643	24	4	0.00116456	0.0401403
HZn	RXN.11219...expasy..Catechol.2.3.dioxygenase..1.13.11.2.	2.04057	0.534643	24	4	0.00116456	0.0401403
HZn	RXN.13704...metacyc..2.3.dihydroxybenzenesulfonate.2.3.dioxygenase..1.13.11.2.	2.04057	0.534643	24	4	0.00116456	0.0401403
HZn	GLYCERATE.DEHYDROGENASE.RXN...expasy..Glycerate.dehydrogenase..1.1.1.29.	2.03494	0.534245	24	24	0.00118519	0.0406589
HZn	D.THREO.ALDOSE.1.DEHYDROGENASE.RXN...expasy..D.threo.aldose.1.dehydrogenase..1.1.1.122.	5.99851	1.57962	24	14	0.00121688	0.0415507
HZn	GLUTSEMIALDEHYDROG.RXN...expasy..Glutamate.5.semialdehyde.dehydrogenase..1.2.1.41.	0.65155	0.17165	24	24	0.0012214	0.0416076
HZn	X3.2.1.24.RXN...expasy..Alpha.mannosidase..3.2.1.24.	3.39987	0.897693	24	4	0.00124524	0.042027
HZn	LYSINE..TRNA.LIGASE.RXN...expasy..Lysine..tRNA.ligase..6.1.1.6.	-0.500608	0.132158	24	24	0.00124348	0.042027
HZn	RXN.18913...expasy..Alpha.mannosidase..3.2.1.24.	3.39987	0.897693	24	4	0.00124524	0.042027
HZn	RXN.12456...expasy..tRNA.dihydrouridine.20..synthase..NAD.P.......1.3.1.91.	-6.21811	1.6458	24	20	0.00127158	0.0426199
HZn	X3.2.1.55.RXN...expasy..Non.reducing.end.alpha.L.arabinofuranosidase..3.2.1.55.	2.17381	0.576675	24	24	0.00129681	0.042875
HZn	GSADENYLATION.RXN...expasy...Glutamine.synthetase..adenylyltransferase..2.7.7.42.	-4.98388	1.32132	24	21	0.00128993	0.042875
HZn	RXN.19757...expasy..Non.reducing.end.alpha.L.arabinofuranosidase..3.2.1.55.	2.17381	0.576675	24	24	0.00129681	0.042875
HZn	RXN.19758...expasy..Non.reducing.end.alpha.L.arabinofuranosidase..3.2.1.55.	2.17381	0.576675	24	24	0.00129681	0.042875
HZn	RXN.19769...expasy..Non.reducing.end.alpha.L.arabinofuranosidase..3.2.1.55.	2.17381	0.576675	24	24	0.00129681	0.042875
HZn	X3.4.24.71.RXN...expasy..Endothelin.converting.enzyme.1..3.4.24.71.	5.57874	1.4887	24	17	0.00136406	0.0447503
HZn	BETA.GLUCURONID.RXN...expasy..Beta.glucuronidase..3.2.1.31.	2.39535	0.641402	24	24	0.00140462	0.0453943
HZn	RXN.11110...expasy..Cycloisomaltooligosaccharide.glucanotransferase..2.4.1.248.	3.92426	1.04982	24	7	0.00139346	0.0453943
HZn	RXN.15289...metacyc..luteolin.triglucoronide..beta..glucuronidase..3.2.1.31.	2.39535	0.641402	24	24	0.00140462	0.0453943
HZn	RXN.15291...metacyc..luteolin.monoglucuronide..beta..glucuronidase..3.2.1.31.	2.39535	0.641402	24	24	0.00140462	0.0453943
HZn	THREONINE..TRNA.LIGASE.RXN...expasy..Threonine..tRNA.ligase..6.1.1.3.	-0.443152	0.118761	24	24	0.00141451	0.0455266
HZn	X3.HYDROXYBUTYRATE.DEHYDROGENASE.RXN...expasy..3.hydroxybutyrate.dehydrogenase..1.1.1.30.	1.35301	0.36318	24	24	0.00143407	0.0459531
HZn	X3.1.4.44.RXN...expasy..Glycerophosphoinositol.glycerophosphodiesterase..3.1.4.44.	2.85227	0.765467	24	5	0.00143167	0.0459531
HZn	X3.2.1.165.RXN...expasy..Exo.1.4.beta.D.glucosaminidase..3.2.1.165.	3.11351	0.837183	24	24	0.00145523	0.0464272
HZn	RXN.11633...expasy..16S.rRNA..adenine.1518..N.6..adenine.1519..N.6...dimethyltransferase..2.1.1.182.	-0.45088	0.121213	24	24	0.00145285	0.0464272
HZn	X4.2.99.18.RXN...expasy..DNA..apurinic.or.apyrimidinic.site..lyase..4.2.99.18.	-0.550039	0.148059	24	24	0.00146867	0.0466976
HZn	MALIC.NADP.RXN...expasy..Malate.dehydrogenase..oxaloacetate.decarboxylating...NADP......1.1.1.40.	0.924499	0.248885	24	24	0.00147011	0.0466976
HZn	ALDOSE.1.DEHYDROGENASE.RXN...expasy..Aldose.1.dehydrogenase..NAD......1.1.1.121.	2.1582	0.582861	24	4	0.00151019	0.0477628
HZn	RXN.1302...expasy...S..1.phenylethanol.dehydrogenase..1.1.1.311.	-1.36826	0.370151	24	19	0.00153192	0.0483449
HZn	X3.1.4.10.RXN...expasy..Phosphatidylinositol.diacylglycerol.lyase..4.6.1.13.	4.13041	1.1227	24	17	0.00159429	0.0483968
HZn	X3.2.1.40.RXN...expasy..Alpha.L.rhamnosidase..3.2.1.40.	5.85713	1.59241	24	14	0.00159732	0.0483968
HZn	ALANINE.AMINOTRANSFERASE.RXN...expasy..Alanine.transaminase..2.6.1.2.	-2.30562	0.624893	24	24	0.00155614	0.0483968
HZn	NAD.KIN.RXN...expasy..NAD....kinase..2.7.1.23.	-0.689828	0.187362	24	24	0.00158413	0.0483968
HZn	QUERCITRINASE.RXN...expasy..AMBIGUOUS..3.2.1.40..3.2.1.66.	5.85713	1.59241	24	14	0.00159732	0.0483968
HZn	RXN.13072...expasy..AMBIGUOUS..3.5.1.111..3.5.1.3.	-3.04897	0.826005	24	19	0.00155044	0.0483968
HZn	RXN.13698...expasy..Alanine.transaminase..2.6.1.2.	-2.30562	0.624893	24	24	0.00155614	0.0483968
HZn	RXN.13788...metacyc..rutin.rhamnosidase..3.2.1.40.	5.85713	1.59241	24	14	0.00159732	0.0483968
HZn	RXN.14574...expasy..AMBIGUOUS..3.2.1.190..3.2.1.40.	5.85713	1.59241	24	14	0.00159732	0.0483968
HZn	RXN.16248...expasy..Alpha.L.rhamnosidase..3.2.1.40.	5.85713	1.59241	24	14	0.00159732	0.0483968
HZn	RXN.16249...expasy..Alpha.L.rhamnosidase..3.2.1.40.	5.85713	1.59241	24	14	0.00159732	0.0483968
HZn	RXN.16250...expasy..Alpha.L.rhamnosidase..3.2.1.40.	5.85713	1.59241	24	14	0.00159732	0.0483968
HZn	RXN.11496.YEAST...expasy..Pyruvate.dehydrogenase..quinone...1.2.5.1.	5.38159	1.46572	24	21	0.00162128	0.0487388
HZn	RXN.11496...expasy..Pyruvate.dehydrogenase..quinone...1.2.5.1.	5.38159	1.46572	24	21	0.00162128	0.0487388
HZn	RXN0.2605...expasy..Exodeoxyribonuclease.V..3.1.11.5.	2.03178	0.554249	24	24	0.0016428	0.0492841
HZn	X3.2.1.50.RXN...expasy..Alpha.N.acetylglucosaminidase..3.2.1.50.	5.23843	1.4305	24	13	0.00165733	0.0495162
HZn	X2.7.7.33.RXN...expasy..Glucose.1.phosphate.cytidylyltransferase..2.7.7.33.	1.72623	0.471588	24	24	0.00166303	0.049585
HZn	H2PTERIDINEPYROPHOSPHOKIN.RXN...expasy..2.amino.4.hydroxy.6.hydroxymethyldihydropteridine.diphosphokinase..2.7.6.3.	1.8603	0.508807	24	24	0.00167923	0.0498639
HZn	RXN.15733...expasy..2.amino.4.hydroxy.6.hydroxymethyldihydropteridine.diphosphokinase..2.7.6.3.	1.8603	0.508807	24	24	0.00167923	0.0498639
HZn	H2PTERIDINEPYROPHOSPHOKIN.RXN...expasy..2.amino.4.hydroxy.6.hydroxymethyldihydropteridine.diphosphokinase..2.7.6.3.	1.8603	0.508807	24	24	0.00167923	0.0498639
HZn	RXN.15733...expasy..2.amino.4.hydroxy.6.hydroxymethyldihydropteridine.diphosphokinase..2.7.6.3.	1.8603	0.508807	24	24	0.00167923	0.0498639

## Sheet: S7
Table S7. Differences in virulence factor gene profiles of E. coli genomes revealed by PERMANOVA Analysis
Day	Treatment 1	Treatment 2	Df	SumOfSqs	R2	F	p-value
1	Con	LFe	1	0.399323	0.204638	3.60205	0.006
	Con	HFe	1	0.30781	0.168107	2.62702	0.034
	Con	HZn	1	0.354506	0.195097	2.90863	0.034
12	HZn	LFe	1	0.37744	0.210961	3.47574	0.05
	HFe	LFe	1	0.351048	0.206931	3.39203	0.058
	HCu	LFe	1	0.257747	0.134073	2.01281	0.099
24	Con	HZn	1	0.236222	0.144485	2.36442	0.064
	HZn	HCu	1	0.274869	0.161996	2.89967	0.038
	HZn	LFe	1	0.164507	0.108709	1.82952	0.093

## Sheet: S8
Table S8. Differences in functional categories of virulence genes in E. coli genomes revealed by PERMANOVA Analysis
Day	Category	Treatment 1	Treatment 2	Df	SumOfSqs	R2	F	p-value
1	Adherence	HFe	HZn	1	0.124623	0.142231	2.1556	0.089
	Effector Delivery System	Con	HZn	1	0.615595	0.216498	3.31585	0.057
	Iron Uptake	Con	HFe	1	0.402867	0.270291	4.81532	0.022
	Iron Uptake	Con	LFe	1	0.428289	0.279494	5.4308	0.029
	Iron Uptake	Con	HZn	1	0.418571	0.340584	6.19791	0.03
	Iron Uptake	HZn	HCu	1	0.190147	0.172275	2.7057	0.093
12	Effector Delivery System	HZn	LFe	1	0.698205	0.215571	3.57256	0.059
	Effector Delivery System	HFe	LFe	1	0.55523	0.182295	2.89815	0.087
	Exotoxin	HFe	LFe	1	1.64167	0.52957	9.00571	0.006
	Exotoxin	HZn	LFe	1	1.08333	0.619048	8.125	0.047
	Iron Uptake	HCu	LFe	1	0.134791	0.179315	2.84043	0.047
	Iron Uptake	HFe	LFe	1	0.116579	0.172152	2.70336	0.055
	Iron Uptake	HZn	LFe	1	0.150862	0.163292	2.53708	0.071
	Type III secretion system (T3SS) (VFC0098)	HZn	LFe	1	0.915122	0.308383	5.79652	0.038
	Type III secretion system (T3SS) (VFC0098)	HFe	LFe	1	0.868083	0.270173	4.81243	0.042
24	Effector Delivery System	HZn	HCu	1	0.788748	0.265547	5.42337	0.007
	Effector Delivery System	Con	HCu	1	0.46479	0.12554	2.15344	0.099
	Exotoxin	HZn	HCu	1	1.14325	0.626876	10.0804	0.033
	Exotoxin	HZn	LFe	1	0.892381	0.458135	5.07286	0.043
	Exotoxin	HZn	HFe	1	0.407093	0.244117	2.26069	0.08
	Iron Uptake	HZn	HCu	1	0.163426	0.151068	2.66925	0.081
	Type II secretion system (T2SS) (VFC0087)	HZn	HCu	1	0.732205	0.356558	7.20385	0.031
	Type II secretion system (T2SS) (VFC0087)	HCu	Con	1	0.743123	0.345043	5.26819	0.033
	Type II secretion system (T2SS) (VFC0087)	HCu	LFe	1	0.633639	0.324117	5.27501	0.07
	Type II secretion system (T2SS) (VFC0087)	HCu	Con	1	0.743123	0.345043	5.26819	0.033
	Type II secretion system (T2SS) (VFC0087)	HCu	LFe	1	0.633639	0.324117	5.27501	0.07

## Sheet: S9
Table S9. Differences in antimicrobial resistance gene profiles in E. coli genomes revealed by PERMANOVA analysis
Day	Treatment 1	Treatment 2	Df	SumOfSqs	R2	F	p-value
24	Con	HZn	1	0.0734933	0.315634	6.45689	0.003
	Con	HCu	1	0.0351272	0.15552	2.76241	0.08
	HZn	HCu	1	0.0295552	0.17917	3.27418	0.045
	HZn	LFe	1	0.0470494	0.240472	4.7491	0.011
	HZn	HFe	1	0.0290188	0.2114	3.48491	0.07

## Sheet: S10
Table S10. Differences in functional categories of antimicrobial resistance genes in E. coli genomes revealed by PERMANOVA analysis.
Day	Category	Treatment 1	Treatment 2	Df	SumOfSqs	R2	F	p-value
24	aminoglycoside	HZn	LFe	1	0.35308	0.27145	5.58884	0.02
		HZn	HCu	1	0.281029	0.21436	4.09271	0.034
		Con	HZn	1	0.255625	0.202175	3.54771	0.055
		HZn	HFe	1	0.290179	0.186543	2.98118	0.065
	fluoroquinolone	HZn	LFe	1	0.0863562	0.398117	9.92178	0.013
		Con	HZn	1	0.114062	0.403315	9.46296	0.017
		Con	HCu	1	0.0781854	0.233891	4.57946	0.036
		HCu	LFe	1	0.0516821	0.191711	3.7949	0.053
		HZn	HCu	1	0.0570334	0.193741	3.60445	0.068
